# Supplementary material for: 4-(4-Meth­oxy­benzene­sulfonamido)­benzoic acid
Source: Acta Crystallogr Sect E Struct Rep Online. 2011 Jun 30;67(Pt 7):o1857. doi: 10.1107/S1600536811025098 (PMC3151892; doi:10.1107/S1600536811025098)
Supplement: Supplementary file 1 [file e-67-o1857-sup1.cif]

##############################################################################
#                                                                            #
# This CIF contains the data in a paper accepted for publication in          #
# Acta Crystallographica Section E. It conforms to the requirements of       #
# Notes for Authors for Acta Crystallographica Section E, and has been       #
# peer reviewed under the auspices of the IUCr Commission on Journals.       #
#                                                                            #
# Full details of the Crystallographic Information File format               #
# are given in the paper "The Crystallographic Information File (CIF):       #
# a New Standard Archive File for Crystallography" by S. R. Hall, F. H.      #
# Allen and I. D. Brown [Acta Cryst. (1991), A47, 655-685].                  #
#                                                                            #
# The current version of the core CIF dictionary is obtainable from          #
# ftp://ftp.iucr.org/pub/cif_core.dic.                                       #
#                                                                            #
# Software is freely available for graphical display of the structure(s)     #
# in this CIF. For information consult the CIF software page                 #
# http://www.iucr.org/resources/cif/software.                                #
#                                                                            #
# This file may be used for bona fide research purposes within the           #
# scientific community so long as proper attribution is given to the journal # 
# article from which it was obtained.                                        #
#                                                                            #
##############################################################################
data_global
_audit_creation_method     'PLATON <TABLE ACC> option'
_journal_date_recd_electronic     2011-06-23
_journal_date_accepted     2011-06-26
_journal_name_full     'Acta Crystallographica, Section E'
_journal_year     2011
_journal_volume     67
_journal_issue      7
_journal_page_first     o1857
_journal_page_last     o1857
_journal_paper_category     QO
_journal_coeditor_code     IS2741
loop_
    _publ_contact_author_name
    _publ_contact_author_address
    _publ_contact_author_email
    'Mehmet Akkurt'
; Department of Physics,
  Faculty of Sciences,
  Erciyes University,
  38039 Kayseri,
  Turkey
;
 akkurt@erciyes.edu.tr
    'Islam Ullah Khan'
;
Materials Chemistry Laboratory,
Department of Chemistry,
GC University,
Lahore-54000,
Pakistan
;
 iukhan@gcu.edu.pk
_publ_contact_author_fax     '+90-352-4374933'
_publ_contact_author_phone     '+90-352-4374901 extra 33106'
_publ_section_title
;
4-(4-Methoxybenzenesulfonamido)benzoic acid
;
loop_
    _publ_author_name
    _publ_author_footnote
    _publ_author_address
    'Islam Ullah Khan' .
;
Materials Chemistry Laboratory,
Department of Chemistry,
GC University,
Lahore 54000,
Pakistan
;
    'Ghulam Mustafa' .
;
Materials Chemistry Laboratory,
Department of Chemistry,
GC University,
Lahore 54000,
Pakistan
;
    'Mehmet Akkurt' .
;
  Department of Physics,
  Faculty of Sciences,
  Erciyes University,
  38039 Kayseri,
  Turkey
;
data_I
_chemical_name_systematic
;
4-(4-Methoxybenzenesulfonamido)benzoic acid
;
_chemical_name_common     ?
_chemical_formula_moiety     'C14 H13 N O5 S'
_chemical_formula_sum     'C14 H13 N O5 S'
_chemical_formula_structural     ?
_chemical_formula_iupac     'C14 H13 N O5 S'
_chemical_formula_weight     307.32
_chemical_melting_point     ?
_symmetry_cell_setting     monoclinic
_symmetry_space_group_name_H-M     'P 21/c'
_symmetry_space_group_name_Hall     '-P 2ybc'
loop_
    _symmetry_equiv_pos_site_id
    _symmetry_equiv_pos_as_xyz
    1 x,y,z
    2 -x,1/2+y,1/2-z
    3 -x,-y,-z
    4 x,1/2-y,1/2+z
_cell_length_a     8.6980(3)
_cell_length_b     21.7471(8)
_cell_length_c     14.5824(6)
_cell_angle_alpha     90
_cell_angle_beta     95.153(2)
_cell_angle_gamma     90
_cell_volume     2747.21(18)
_cell_formula_units_Z     8
_cell_measurement_reflns_used     9988
_cell_measurement_theta_min     2.3510
_cell_measurement_theta_max     28.3788
_cell_measurement_temperature     296(2)
_cell_special_details
;
;
_exptl_crystal_description     block
_exptl_crystal_colour     'light brown'
_exptl_crystal_size_max     0.38
_exptl_crystal_size_mid     0.31
_exptl_crystal_size_min     0.28
_exptl_crystal_size_rad     ?
_exptl_crystal_density_diffrn     1.486
_exptl_crystal_density_meas     ?
_exptl_crystal_density_method     'Not Measured'
_exptl_crystal_F_000     1280
_exptl_absorpt_coefficient_mu     0.257
_exptl_absorpt_correction_type     multi-scan
_exptl_absorpt_process_details     '(SADABS; Bruker 2007)'
_exptl_absorpt_correction_T_min     0.909
_exptl_absorpt_correction_T_max     0.931
_exptl_special_details
;
;
_diffrn_ambient_temperature     296(2)
_diffrn_radiation_type     'MoK\a'
_diffrn_radiation_wavelength     0.71073
_diffrn_radiation_source     'sealed tube'
_diffrn_radiation_monochromator     'graphite'
_diffrn_measurement_device_type     'Bruker APEXII CCD'
_diffrn_measurement_method     '\f and \w'
_diffrn_detector_area_resol_mean     ?
_diffrn_reflns_number     25188
_diffrn_reflns_av_R_equivalents     0.0184
_diffrn_reflns_av_sigmaI/netI     0.0197
_diffrn_reflns_theta_min     2.79
_diffrn_reflns_theta_max     28.38
_diffrn_reflns_theta_full     28.38
_diffrn_measured_fraction_theta_max     0.988
_diffrn_measured_fraction_theta_full     0.988
_diffrn_reflns_limit_h_min     -11
_diffrn_reflns_limit_h_max     11
_diffrn_reflns_limit_k_min     -24
_diffrn_reflns_limit_k_max     28
_diffrn_reflns_limit_l_min     -14
_diffrn_reflns_limit_l_max     19
_diffrn_reflns_reduction_process
;
;
_diffrn_standards_number     0
_diffrn_standards_interval_count     ?
_diffrn_standards_decay_%     ?
_refine_special_details
;
Refinement on <i>F</i>^2^ for ALL reflections except those flagged by the user
for potential systematic errors. Weighted <i>R</i>-factors <i>wR</i> and all
goodnesses of fit <i>S</i> are based on <i>F</i>^2^, conventional
<i>R</i>-factors <i>R</i> are based on <i>F</i>, with <i>F</i> set to zero for
negative <i>F</i>^2^. The observed criterion of <i>F</i>^2^ > \s(<i>F</i>^2^)
is used only for calculating -<i>R</i>-factor-obs <i>etc</i>. and is not
relevant to the choice of reflections for refinement. <i>R</i>-factors based
on <i>F</i>^2^ are statistically about twice as large as those based on
<i>F</i>, and <i>R</i>-factors based on ALL data will be even larger.
;
_reflns_number_total     6806
_reflns_number_gt     5475
_reflns_threshold_expression     I>2\s(I)
_refine_ls_structure_factor_coef     Fsqd
_refine_ls_matrix_type     full
_refine_ls_R_factor_all     0.0569
_refine_ls_R_factor_gt     0.0440
_refine_ls_wR_factor_gt     0.1092
_refine_ls_wR_factor_ref     0.1195
_refine_ls_goodness_of_fit_ref     1.037
_refine_ls_restrained_S_all     1.037
_refine_ls_number_reflns     6806
_refine_ls_number_parameters     394
_refine_ls_number_restraints     4
_refine_ls_number_constraints     ?
_refine_ls_hydrogen_treatment     mixed
_refine_ls_weighting_scheme     calc
_refine_ls_weighting_details
         'calc w=1/[\s^2^(Fo^2^)+(0.0499P)^2^+1.4970P] where P=(Fo^2^+2Fc^2^)/3'
_atom_sites_solution_hydrogens     geom
_atom_sites_solution_primary     direct
_atom_sites_solution_secondary     difmap
_refine_ls_shift/su_max     0.001
_refine_ls_shift/su_mean     0.000
_refine_diff_density_max     0.447
_refine_diff_density_min     -0.304
_refine_ls_extinction_method     'none'
_refine_ls_abs_structure_details     ?
_refine_ls_abs_structure_Flack     .
loop_
    _atom_type_symbol
    _atom_type_description
    _atom_type_scat_dispersion_real
    _atom_type_scat_dispersion_imag
    _atom_type_scat_source
    C C 0.0033 0.0016 ' International Tables Vol C Tables 4.2.6.8 and 6.1.1.4'
    H H 0.0000 0.0000 ' International Tables Vol C Tables 4.2.6.8 and 6.1.1.4'
    N N 0.0061 0.0033 ' International Tables Vol C Tables 4.2.6.8 and 6.1.1.4'
    O O 0.0106 0.0060 ' International Tables Vol C Tables 4.2.6.8 and 6.1.1.4'
    S S 0.1246 0.1234 ' International Tables Vol C Tables 4.2.6.8 and 6.1.1.4'
_computing_data_collection     'APEX2 (Bruker, 2007)'
_computing_cell_refinement     'SAINT (Bruker, 2007)'
_computing_data_reduction     'SAINT (Bruker, 2007)'
_computing_structure_solution     'SIR97 (Altomare <i>et al.</i>, 1999)'
_computing_structure_refinement     'SHELXL-97 (Sheldrick, 2008)'
_computing_molecular_graphics     'ORTEP-3 for Windows (Farrugia, 1997)'
_computing_publication_material
                                'WinGX (Farrugia, 1999) and PLATON (Spek, 2009)'
loop_
    _atom_site_type_symbol
    _atom_site_label
    _atom_site_fract_x
    _atom_site_fract_y
    _atom_site_fract_z
    _atom_site_U_iso_or_equiv
    _atom_site_thermal_displace_type
    _atom_site_calc_flag
    _atom_site_refinement_flags
    _atom_site_occupancy
    _atom_site_disorder_assembly
    _atom_site_disorder_group
    S S1 -0.24733(5) 0.16859(2) 0.57376(4) 0.04190(10)
                                                     Uani d . 1.000 . .
    O O1 0.53350(14) 0.11383(6) 0.80744(9) 0.0418(4) Uani d . 1.000 . .
    O O2 0.57070(16) 0.21434(6) 0.79480(13) 0.0606(5) Uani d D 1.000 . .
    O O3 -0.36648(15) 0.20947(6) 0.53547(12) 0.0562(5) Uani d . 1.000 . .
    O O4 -0.28249(17) 0.12512(7) 0.64187(11) 0.0564(5) Uani d . 1.000 . .
    O O5 -0.0035(3) 0.02617(9) 0.27559(14) 0.0870(8) Uani d . 1.000 . .
    N N1 -0.11308(18) 0.21531(7) 0.61562(13) 0.0469(5) Uani d D 1.000 . .
    C C1 0.4873(2) 0.16478(8) 0.78203(12) 0.0373(5) Uani d . 1.000 . .
    C C2 0.33184(19) 0.17603(8) 0.73538(12) 0.0349(5) Uani d . 1.000 . .
    C C3 0.2252(2) 0.12892(8) 0.72183(12) 0.0371(5) Uani d . 1.000 . .
    C C4 0.0773(2) 0.14010(8) 0.68239(13) 0.0407(5) Uani d . 1.000 . .
    C C5 0.03454(19) 0.19958(8) 0.65561(12) 0.0361(5) Uani d . 1.000 . .
    C C6 0.1406(2) 0.24698(8) 0.66846(13) 0.0417(5) Uani d . 1.000 . .
    C C7 0.2870(2) 0.23542(9) 0.70806(14) 0.0444(6) Uani d . 1.000 . .
    C C8 -0.1707(2) 0.12793(8) 0.48507(13) 0.0396(5) Uani d . 1.000 . .
    C C9 -0.1128(2) 0.15868(9) 0.41275(16) 0.0511(7) Uani d . 1.000 . .
    C C10 -0.0545(3) 0.12605(11) 0.34123(16) 0.0567(7) Uani d . 1.000 . .
    C C11 -0.0575(3) 0.06309(11) 0.34217(17) 0.0599(8) Uani d . 1.000 . .
    C C12 -0.1172(4) 0.03327(11) 0.4127(2) 0.0762(10) Uani d . 1.000 . .
    C C13 -0.1732(3) 0.06474(10) 0.48410(17) 0.0612(8) Uani d . 1.000 . .
    C C14 0.0691(3) 0.05350(15) 0.20391(19) 0.0827(10) Uani d . 1.000 . .
    S S2 0.65408(5) 0.38949(2) 0.58411(3) 0.04100(10)
                                                    Uani d . 1.000 . .
    O O6 -0.15326(16) 0.40548(7) 0.37226(11) 0.0520(5) Uani d D 1.000 . .
    O O7 -0.15559(17) 0.30391(7) 0.37416(16) 0.0794(7) Uani d . 1.000 . .
    O O8 0.79224(15) 0.35378(7) 0.60408(11) 0.0537(5) Uani d . 1.000 . .
    O O9 0.65854(17) 0.44420(7) 0.53070(11) 0.0550(5) Uani d . 1.000 . .
    O O10 0.3728(2) 0.45077(9) 0.92259(12) 0.0764(7) Uani d . 1.000 . .
    N N2 0.53708(18) 0.34000(7) 0.53111(12) 0.0440(5) Uani d D 1.000 . .
    C C15 -0.0880(2) 0.35269(9) 0.38936(14) 0.0433(5) Uani d . 1.000 . .
    C C16 0.07422(19) 0.35329(8) 0.42858(12) 0.0369(5) Uani d . 1.000 . .
    C C17 0.1530(2) 0.40609(8) 0.45785(13) 0.0419(5) Uani d . 1.000 . .
    C C18 0.3058(2) 0.40391(8) 0.49278(14) 0.0435(6) Uani d . 1.000 . .
    C C19 0.38196(19) 0.34749(8) 0.49887(11) 0.0347(5) Uani d . 1.000 . .
    C C20 0.3038(2) 0.29444(8) 0.46977(13) 0.0395(5) Uani d . 1.000 . .
    C C21 0.1526(2) 0.29756(8) 0.43499(14) 0.0429(5) Uani d . 1.000 . .
    C C22 0.57550(19) 0.40798(8) 0.68678(13) 0.0375(5) Uani d . 1.000 . .
    C C23 0.5632(2) 0.36265(8) 0.75171(14) 0.0430(5) Uani d . 1.000 . .
    C C24 0.4966(2) 0.37489(9) 0.83181(14) 0.0468(6) Uani d . 1.000 . .
    C C25 0.4431(2) 0.43392(10) 0.84718(14) 0.0496(6) Uani d . 1.000 . .
    C C26 0.4594(3) 0.48007(9) 0.78309(15) 0.0513(7) Uani d . 1.000 . .
    C C27 0.5238(2) 0.46746(8) 0.70259(14) 0.0444(6) Uani d . 1.000 . .
    C C28 0.3489(4) 0.40625(16) 0.9901(2) 0.1000(14) Uani d . 1.000 . .
    H HN1 -0.129(3) 0.2526(7) 0.6033(15) 0.0500 Uiso d D 1.000 . .
    H HO1 0.654(2) 0.2050(11) 0.8197(16) 0.0630 Uiso d D 1.000 . .
    H H3 0.25340 0.08910 0.73950 0.0450 Uiso c R 1.000 . .
    H H4 0.00680 0.10800 0.67380 0.0490 Uiso c R 1.000 . .
    H H6 0.11270 0.28670 0.65020 0.0500 Uiso c R 1.000 . .
    H H7 0.35730 0.26760 0.71680 0.0530 Uiso c R 1.000 . .
    H H9 -0.11280 0.20140 0.41180 0.0610 Uiso c R 1.000 . .
    H H10 -0.01380 0.14690 0.29320 0.0680 Uiso c R 1.000 . .
    H H12 -0.12010 -0.00950 0.41260 0.0910 Uiso c R 1.000 . .
    H H13 -0.21280 0.04330 0.53190 0.0730 Uiso c R 1.000 . .
    H H14A -0.00400 0.07850 0.16740 0.1240 Uiso c R 1.000 . .
    H H14B 0.10790 0.02210 0.16600 0.1240 Uiso c R 1.000 . .
    H H14C 0.15310 0.07870 0.22920 0.1240 Uiso c R 1.000 . .
    H HN2 0.571(2) 0.3049(8) 0.5344(15) 0.0490 Uiso d D 1.000 . .
    H HO2 -0.245(2) 0.3998(11) 0.3583(17) 0.0610 Uiso d D 1.000 . .
    H H17 0.10200 0.44370 0.45390 0.0500 Uiso c R 1.000 . .
    H H18 0.35740 0.43970 0.51200 0.0520 Uiso c R 1.000 . .
    H H20 0.35420 0.25670 0.47390 0.0470 Uiso c R 1.000 . .
    H H21 0.10130 0.26170 0.41530 0.0520 Uiso c R 1.000 . .
    H H23 0.60040 0.32340 0.74130 0.0520 Uiso c R 1.000 . .
    H H24 0.48740 0.34410 0.87520 0.0560 Uiso c R 1.000 . .
    H H26 0.42660 0.51980 0.79470 0.0620 Uiso c R 1.000 . .
    H H27 0.53290 0.49820 0.65910 0.0530 Uiso c R 1.000 . .
    H H28A 0.28250 0.37450 0.96350 0.1500 Uiso c R 1.000 . .
    H H28B 0.30170 0.42530 1.04000 0.1500 Uiso c R 1.000 . .
    H H28C 0.44620 0.38870 1.01290 0.1500 Uiso c R 1.000 . .
loop_
    _atom_site_aniso_label
    _atom_site_aniso_U_11
    _atom_site_aniso_U_22
    _atom_site_aniso_U_33
    _atom_site_aniso_U_12
    _atom_site_aniso_U_13
    _atom_site_aniso_U_23
    S1 0.0310(2) 0.0358(2) 0.0574(3) 0.0010(2) -0.0046(2) -0.0053(2)
    O1 0.0374(6) 0.0350(6) 0.0519(8) 0.0030(5) -0.0018(5) -0.0010(5)
    O2 0.0371(7) 0.0354(7) 0.1042(13) -0.0012(6) -0.0225(8) 0.0033(8)
    O3 0.0364(7) 0.0425(7) 0.0860(11) 0.0076(6) -0.0154(7) -0.0127(7)
    O4 0.0517(8) 0.0546(9) 0.0638(9) -0.0061(7) 0.0110(7) 0.0009(7)
    O5 0.1154(16) 0.0666(11) 0.0801(13) 0.0167(11) 0.0143(12) -0.0180(10)
    N1 0.0376(8) 0.0318(7) 0.0680(11) 0.0034(6) -0.0133(7) -0.0069(7)
    C1 0.0345(8) 0.0343(8) 0.0424(9) 0.0017(7) -0.0001(7) -0.0041(7)
    C2 0.0330(8) 0.0352(8) 0.0358(8) 0.0011(6) -0.0003(6) -0.0031(7)
    C3 0.0395(9) 0.0312(8) 0.0399(9) 0.0027(7) -0.0009(7) -0.0030(7)
    C4 0.0392(9) 0.0318(8) 0.0499(10) -0.0025(7) -0.0032(7) -0.0062(7)
    C5 0.0335(8) 0.0373(9) 0.0365(8) 0.0020(7) -0.0022(6) -0.0059(7)
    C6 0.0423(9) 0.0312(8) 0.0500(10) 0.0009(7) -0.0052(8) 0.0028(7)
    C7 0.0391(9) 0.0354(9) 0.0568(11) -0.0057(7) -0.0061(8) 0.0014(8)
    C8 0.0355(8) 0.0331(8) 0.0481(10) 0.0000(7) -0.0082(7) -0.0018(7)
    C9 0.0476(11) 0.0381(10) 0.0661(13) -0.0008(8) -0.0028(9) 0.0036(9)
    C10 0.0500(11) 0.0632(14) 0.0565(13) 0.0019(10) 0.0026(9) 0.0046(11)
    C11 0.0631(13) 0.0512(12) 0.0633(14) 0.0103(10) -0.0055(11) -0.0105(11)
    C12 0.112(2) 0.0380(12) 0.0800(18) 0.0057(13) 0.0163(16) -0.0088(11)
    C13 0.0842(16) 0.0351(10) 0.0653(14) 0.0013(10) 0.0117(12) 0.0018(10)
    C14 0.0737(17) 0.108(2) 0.0657(17) 0.0365(17) 0.0026(13) -0.0108(16)
    S2 0.0325(2) 0.0355(2) 0.0537(3) -0.0009(2) -0.0035(2) -0.0059(2)
    O6 0.0353(7) 0.0463(8) 0.0725(10) 0.0065(6) -0.0051(6) 0.0095(7)
    O7 0.0405(8) 0.0438(8) 0.1466(18) -0.0054(6) -0.0317(9) 0.0155(10)
    O8 0.0321(6) 0.0509(8) 0.0756(10) 0.0035(6) -0.0081(6) -0.0153(7)
    O9 0.0607(9) 0.0432(8) 0.0621(9) -0.0048(7) 0.0111(7) 0.0019(7)
    O10 0.1012(14) 0.0737(11) 0.0574(10) 0.0305(10) 0.0240(9) 0.0128(9)
    N2 0.0356(8) 0.0331(8) 0.0602(10) 0.0064(6) -0.0130(7) -0.0107(7)
    C15 0.0335(8) 0.0392(9) 0.0564(11) 0.0020(7) -0.0007(8) 0.0085(8)
    C16 0.0310(8) 0.0389(9) 0.0403(9) 0.0020(7) 0.0004(7) 0.0061(7)
    C17 0.0392(9) 0.0365(9) 0.0489(10) 0.0081(7) -0.0027(8) -0.0012(8)
    C18 0.0419(9) 0.0331(9) 0.0532(11) 0.0028(7) -0.0077(8) -0.0069(8)
    C19 0.0319(8) 0.0375(9) 0.0338(8) 0.0014(6) -0.0020(6) -0.0020(7)
    C20 0.0347(8) 0.0300(8) 0.0527(10) 0.0043(6) -0.0024(7) 0.0009(7)
    C21 0.0345(8) 0.0345(9) 0.0583(11) -0.0032(7) -0.0043(8) 0.0023(8)
    C22 0.0338(8) 0.0303(8) 0.0464(10) -0.0015(6) -0.0078(7) -0.0021(7)
    C23 0.0412(9) 0.0286(8) 0.0571(11) 0.0022(7) -0.0072(8) 0.0017(8)
    C24 0.0454(10) 0.0399(10) 0.0534(11) 0.0013(8) -0.0046(8) 0.0109(8)
    C25 0.0498(11) 0.0488(11) 0.0490(11) 0.0076(9) -0.0020(9) 0.0021(9)
    C26 0.0661(13) 0.0323(9) 0.0548(12) 0.0104(9) 0.0021(10) -0.0009(8)
    C27 0.0541(11) 0.0288(8) 0.0494(11) 0.0010(7) -0.0010(8) 0.0017(7)
    C28 0.110(2) 0.119(3) 0.0770(19) 0.058(2) 0.0408(18) 0.0445(19)
_geom_special_details
;
Bond distances, angles <i>etc</i>. have been calculated using the rounded
fractional coordinates. All su's are estimated from the variances of the
(full) variance-covariance matrix. The cell e.s.d.'s are taken into account in
the estimation of distances, angles and torsion angles
;
loop_
    _geom_bond_atom_site_label_1
    _geom_bond_atom_site_label_2
    _geom_bond_site_symmetry_1
    _geom_bond_site_symmetry_2
    _geom_bond_distance
    _geom_bond_publ_flag
    S1 O3 . . 1.4395(15) no
    S1 O4 . . 1.4242(16) no
    S1 N1 . . 1.6249(17) no
    S1 C8 . . 1.7475(19) no
    S2 O8 . . 1.4385(15) no
    S2 O9 . . 1.4245(16) no
    S2 N2 . . 1.6279(17) no
    S2 C22 . . 1.7476(19) no
    O1 C1 . . 1.225(2) no
    O2 C1 . . 1.303(2) no
    O5 C11 . . 1.375(3) no
    O5 C14 . . 1.401(4) no
    O2 HO1 . . 0.807(19) no
    O6 C15 . . 1.295(2) no
    O7 C15 . . 1.223(2) no
    O10 C25 . . 1.356(3) no
    O10 C28 . . 1.409(4) no
    O6 HO2 . . 0.815(18) no
    N1 C5 . . 1.404(2) no
    N1 HN1 . . 0.839(16) no
    N2 C19 . . 1.398(2) no
    N2 HN2 . . 0.818(18) no
    C1 C2 . . 1.478(2) no
    C2 C7 . . 1.397(3) no
    C2 C3 . . 1.384(2) no
    C3 C4 . . 1.383(2) no
    C4 C5 . . 1.392(2) no
    C5 C6 . . 1.385(2) no
    C6 C7 . . 1.373(3) no
    C8 C9 . . 1.382(3) no
    C8 C13 . . 1.374(3) no
    C9 C10 . . 1.394(3) no
    C10 C11 . . 1.370(3) no
    C11 C12 . . 1.358(4) no
    C12 C13 . . 1.371(4) no
    C3 H3 . . 0.9300 no
    C4 H4 . . 0.9300 no
    C6 H6 . . 0.9300 no
    C7 H7 . . 0.9300 no
    C9 H9 . . 0.9300 no
    C10 H10 . . 0.9300 no
    C12 H12 . . 0.9300 no
    C13 H13 . . 0.9300 no
    C14 H14A . . 0.9600 no
    C14 H14B . . 0.9600 no
    C14 H14C . . 0.9600 no
    C15 C16 . . 1.474(2) no
    C16 C21 . . 1.390(2) no
    C16 C17 . . 1.385(2) no
    C17 C18 . . 1.381(3) no
    C18 C19 . . 1.393(2) no
    C19 C20 . . 1.386(2) no
    C20 C21 . . 1.368(3) no
    C22 C27 . . 1.395(2) no
    C22 C23 . . 1.378(3) no
    C23 C24 . . 1.376(3) no
    C24 C25 . . 1.391(3) no
    C25 C26 . . 1.387(3) no
    C26 C27 . . 1.373(3) no
    C17 H17 . . 0.9300 no
    C18 H18 . . 0.9300 no
    C20 H20 . . 0.9300 no
    C21 H21 . . 0.9300 no
    C23 H23 . . 0.9300 no
    C24 H24 . . 0.9300 no
    C26 H26 . . 0.9300 no
    C27 H27 . . 0.9300 no
    C28 H28A . . 0.9600 no
    C28 H28B . . 0.9600 no
    C28 H28C . . 0.9600 no
loop_
    _geom_angle_atom_site_label_1
    _geom_angle_atom_site_label_2
    _geom_angle_atom_site_label_3
    _geom_angle_site_symmetry_1
    _geom_angle_site_symmetry_2
    _geom_angle_site_symmetry_3
    _geom_angle
    _geom_angle_publ_flag
    O3 S1 O4 . . . 119.23(9) no
    O3 S1 N1 . . . 103.16(8) no
    O3 S1 C8 . . . 109.55(10) no
    O4 S1 N1 . . . 110.19(10) no
    O4 S1 C8 . . . 107.48(9) no
    N1 S1 C8 . . . 106.58(9) no
    O9 S2 N2 . . . 109.83(9) no
    O9 S2 C22 . . . 107.95(9) no
    N2 S2 C22 . . . 106.44(8) no
    O8 S2 C22 . . . 109.55(9) no
    O8 S2 O9 . . . 119.89(9) no
    O8 S2 N2 . . . 102.38(8) no
    C11 O5 C14 . . . 119.0(2) no
    C1 O2 HO1 . . . 108.8(17) no
    C25 O10 C28 . . . 119.1(2) no
    C15 O6 HO2 . . . 108.4(17) no
    S1 N1 C5 . . . 127.10(13) no
    C5 N1 HN1 . . . 116.8(17) no
    S1 N1 HN1 . . . 115.1(17) no
    S2 N2 C19 . . . 128.76(13) no
    C19 N2 HN2 . . . 117.4(13) no
    S2 N2 HN2 . . . 112.5(13) no
    O1 C1 O2 . . . 122.80(16) no
    O1 C1 C2 . . . 123.41(16) no
    O2 C1 C2 . . . 113.78(15) no
    C3 C2 C7 . . . 118.51(16) no
    C1 C2 C7 . . . 120.31(16) no
    C1 C2 C3 . . . 121.11(16) no
    C2 C3 C4 . . . 121.04(16) no
    C3 C4 C5 . . . 119.68(16) no
    N1 C5 C6 . . . 116.62(15) no
    N1 C5 C4 . . . 123.66(16) no
    C4 C5 C6 . . . 119.72(16) no
    C5 C6 C7 . . . 120.13(17) no
    C2 C7 C6 . . . 120.92(17) no
    C9 C8 C13 . . . 118.86(19) no
    S1 C8 C13 . . . 120.45(16) no
    S1 C8 C9 . . . 120.63(14) no
    C8 C9 C10 . . . 120.45(19) no
    C9 C10 C11 . . . 119.5(2) no
    O5 C11 C10 . . . 124.7(2) no
    C10 C11 C12 . . . 119.6(2) no
    O5 C11 C12 . . . 115.7(2) no
    C11 C12 C13 . . . 121.5(2) no
    C8 C13 C12 . . . 120.0(2) no
    C4 C3 H3 . . . 119.00 no
    C2 C3 H3 . . . 120.00 no
    C3 C4 H4 . . . 120.00 no
    C5 C4 H4 . . . 120.00 no
    C7 C6 H6 . . . 120.00 no
    C5 C6 H6 . . . 120.00 no
    C2 C7 H7 . . . 120.00 no
    C6 C7 H7 . . . 120.00 no
    C10 C9 H9 . . . 120.00 no
    C8 C9 H9 . . . 120.00 no
    C9 C10 H10 . . . 120.00 no
    C11 C10 H10 . . . 120.00 no
    C11 C12 H12 . . . 119.00 no
    C13 C12 H12 . . . 119.00 no
    C12 C13 H13 . . . 120.00 no
    C8 C13 H13 . . . 120.00 no
    H14A C14 H14C . . . 109.00 no
    H14B C14 H14C . . . 109.00 no
    O5 C14 H14A . . . 109.00 no
    H14A C14 H14B . . . 109.00 no
    O5 C14 H14B . . . 109.00 no
    O5 C14 H14C . . . 110.00 no
    O6 C15 O7 . . . 122.59(17) no
    O6 C15 C16 . . . 117.04(16) no
    O7 C15 C16 . . . 120.37(17) no
    C15 C16 C21 . . . 117.72(16) no
    C15 C16 C17 . . . 123.83(16) no
    C17 C16 C21 . . . 118.44(16) no
    C16 C17 C18 . . . 121.23(16) no
    C17 C18 C19 . . . 119.35(16) no
    C18 C19 C20 . . . 119.74(16) no
    N2 C19 C18 . . . 124.27(16) no
    N2 C19 C20 . . . 115.98(15) no
    C19 C20 C21 . . . 120.06(16) no
    C16 C21 C20 . . . 121.18(16) no
    S2 C22 C23 . . . 118.99(14) no
    S2 C22 C27 . . . 120.76(14) no
    C23 C22 C27 . . . 120.24(17) no
    C22 C23 C24 . . . 120.65(17) no
    C23 C24 C25 . . . 119.21(18) no
    O10 C25 C26 . . . 115.58(19) no
    O10 C25 C24 . . . 124.20(19) no
    C24 C25 C26 . . . 120.22(19) no
    C25 C26 C27 . . . 120.38(18) no
    C22 C27 C26 . . . 119.25(18) no
    C16 C17 H17 . . . 119.00 no
    C18 C17 H17 . . . 119.00 no
    C17 C18 H18 . . . 120.00 no
    C19 C18 H18 . . . 120.00 no
    C19 C20 H20 . . . 120.00 no
    C21 C20 H20 . . . 120.00 no
    C16 C21 H21 . . . 119.00 no
    C20 C21 H21 . . . 119.00 no
    C22 C23 H23 . . . 120.00 no
    C24 C23 H23 . . . 120.00 no
    C23 C24 H24 . . . 120.00 no
    C25 C24 H24 . . . 120.00 no
    C25 C26 H26 . . . 120.00 no
    C27 C26 H26 . . . 120.00 no
    C22 C27 H27 . . . 120.00 no
    C26 C27 H27 . . . 120.00 no
    O10 C28 H28A . . . 109.00 no
    O10 C28 H28B . . . 109.00 no
    O10 C28 H28C . . . 110.00 no
    H28A C28 H28B . . . 110.00 no
    H28A C28 H28C . . . 109.00 no
    H28B C28 H28C . . . 109.00 no
loop_
    _geom_torsion_atom_site_label_1
    _geom_torsion_atom_site_label_2
    _geom_torsion_atom_site_label_3
    _geom_torsion_atom_site_label_4
    _geom_torsion_site_symmetry_1
    _geom_torsion_site_symmetry_2
    _geom_torsion_site_symmetry_3
    _geom_torsion_site_symmetry_4
    _geom_torsion
    _geom_torsion_publ_flag
    O3 S1 N1 C5 . . . . -175.24(17) no
    O4 S1 N1 C5 . . . . 56.43(19) no
    C8 S1 N1 C5 . . . . -59.89(19) no
    N1 S1 C8 C9 . . . . -56.08(18) no
    O3 S1 C8 C9 . . . . 54.89(17) no
    O4 S1 C8 C9 . . . . -174.20(15) no
    N1 S1 C8 C13 . . . . 126.77(18) no
    O3 S1 C8 C13 . . . . -122.27(18) no
    O4 S1 C8 C13 . . . . 8.7(2) no
    O8 S2 C22 C23 . . . . -46.00(17) no
    O8 S2 C22 C27 . . . . 134.90(15) no
    O9 S2 C22 C23 . . . . -178.14(14) no
    N2 S2 C22 C23 . . . . 64.00(16) no
    C22 S2 N2 C19 . . . . 61.60(18) no
    O9 S2 C22 C27 . . . . 2.76(17) no
    N2 S2 C22 C27 . . . . -115.10(15) no
    O9 S2 N2 C19 . . . . -55.01(19) no
    O8 S2 N2 C19 . . . . 176.56(16) no
    C14 O5 C11 C10 . . . . 4.3(4) no
    C14 O5 C11 C12 . . . . -175.8(3) no
    C28 O10 C25 C24 . . . . -1.0(3) no
    C28 O10 C25 C26 . . . . 178.7(2) no
    S1 N1 C5 C4 . . . . -13.7(3) no
    S1 N1 C5 C6 . . . . 166.56(15) no
    S2 N2 C19 C20 . . . . -169.78(14) no
    S2 N2 C19 C18 . . . . 11.7(3) no
    O1 C1 C2 C7 . . . . -179.84(17) no
    O2 C1 C2 C3 . . . . -175.85(17) no
    O2 C1 C2 C7 . . . . 1.0(3) no
    O1 C1 C2 C3 . . . . 3.4(3) no
    C3 C2 C7 C6 . . . . -0.1(3) no
    C1 C2 C3 C4 . . . . 176.70(17) no
    C7 C2 C3 C4 . . . . -0.2(3) no
    C1 C2 C7 C6 . . . . -177.01(17) no
    C2 C3 C4 C5 . . . . 0.1(3) no
    C3 C4 C5 C6 . . . . 0.2(3) no
    C3 C4 C5 N1 . . . . -179.58(17) no
    N1 C5 C6 C7 . . . . 179.32(18) no
    C4 C5 C6 C7 . . . . -0.5(3) no
    C5 C6 C7 C2 . . . . 0.4(3) no
    S1 C8 C9 C10 . . . . -178.76(17) no
    C13 C8 C9 C10 . . . . -1.6(3) no
    S1 C8 C13 C12 . . . . 178.0(2) no
    C9 C8 C13 C12 . . . . 0.7(4) no
    C8 C9 C10 C11 . . . . 1.2(3) no
    C9 C10 C11 O5 . . . . 180.0(2) no
    C9 C10 C11 C12 . . . . 0.0(4) no
    C10 C11 C12 C13 . . . . -0.8(5) no
    O5 C11 C12 C13 . . . . 179.2(3) no
    C11 C12 C13 C8 . . . . 0.5(4) no
    O7 C15 C16 C17 . . . . -172.0(2) no
    O6 C15 C16 C17 . . . . 8.0(3) no
    O6 C15 C16 C21 . . . . -170.94(18) no
    O7 C15 C16 C21 . . . . 9.0(3) no
    C21 C16 C17 C18 . . . . -0.1(3) no
    C17 C16 C21 C20 . . . . 0.4(3) no
    C15 C16 C17 C18 . . . . -179.01(18) no
    C15 C16 C21 C20 . . . . 179.36(18) no
    C16 C17 C18 C19 . . . . -0.2(3) no
    C17 C18 C19 C20 . . . . 0.1(3) no
    C17 C18 C19 N2 . . . . 178.53(17) no
    N2 C19 C20 C21 . . . . -178.38(17) no
    C18 C19 C20 C21 . . . . 0.2(3) no
    C19 C20 C21 C16 . . . . -0.4(3) no
    S2 C22 C27 C26 . . . . 178.50(16) no
    C23 C22 C27 C26 . . . . -0.6(3) no
    S2 C22 C23 C24 . . . . -177.51(14) no
    C27 C22 C23 C24 . . . . 1.6(3) no
    C22 C23 C24 C25 . . . . -0.7(3) no
    C23 C24 C25 C26 . . . . -1.1(3) no
    C23 C24 C25 O10 . . . . 178.56(18) no
    O10 C25 C26 C27 . . . . -177.6(2) no
    C24 C25 C26 C27 . . . . 2.2(3) no
    C25 C26 C27 C22 . . . . -1.3(3) no
loop_
    _geom_hbond_atom_site_label_D
    _geom_hbond_atom_site_label_H
    _geom_hbond_atom_site_label_A
    _geom_hbond_site_symmetry_A
    _geom_hbond_distance_DH
    _geom_hbond_distance_HA
    _geom_hbond_distance_DA
    _geom_hbond_angle_DHA
    _geom_hbond_publ_flag
    N1 HN1 O8 1_455 0.839(16) 2.305(17) 3.122(2) 165(2) yes
    O2 HO1 O7 4_655 0.807(19) 1.782(19) 2.583(2) 172(2) yes
    N2 HN2 O3 1_655 0.818(18) 2.145(17) 2.959(2) 173.1(19) yes
    O6 HO2 O1 4_454 0.815(18) 2.023(19) 2.8338(19) 173(2) yes
    C4 H4 O4 . 0.93 2.54 3.149(2) 123 yes
    C7 H7 O2 . 0.93 2.39 2.709(2) 100 no
    C9 H9 O7 . 0.93 2.32 3.224(3) 165 yes
    C13 H13 O4 . 0.93 2.51 2.883(3) 105 no
    C13 H13 O10 2_546 0.93 2.57 3.381(3) 146 yes
    C14 H14A O8 4_454 0.96 2.42 3.370(3) 169 yes
    C23 H23 O2 . 0.93 2.52 3.286(2) 140 yes
    C26 H26 O1 2_656 0.93 2.57 3.197(2) 125 yes
    C27 H27 O9 . 0.93 2.54 2.905(3) 104 no
_iucr_refine_instructions_details
;
;
