# Supplementary material for: 4-(4-Meth­oxy­benzene­sulfonamido)­benzoic acid
Source: Acta Crystallogr Sect E Struct Rep Online. 2011 Jun 30;67(Pt 7):o1857. doi: 10.1107/S1600536811025098 (PMC3151892; doi:10.1107/S1600536811025098)
Supplement: Supplementary file 2 [file e-67-o1857-Isup2.hkl]

# 
# h,k,l, Fc-squared, Fo-squared, sigma(Fo-squared) and status flag 
# 
data_I
_shelx_title ' KM-PA-MET in P2(1)/c' 
_shelx_refln_list_code          4 
_shelx_F_calc_maximum      201.80 
_exptl_crystal_F_000      1280.00 
_reflns_d_resolution_high  0.7477 
 
loop_ 
 _symmetry_equiv_pos_as_xyz 
 'x, y, z' 
 '-x, y+1/2, -z+1/2' 
 '-x, -y, -z' 
 'x, -y-1/2, z-1/2' 
 
_cell_length_a     8.6980 
_cell_length_b    21.7471 
_cell_length_c    14.5824 
_cell_angle_alpha  90.000 
_cell_angle_beta   95.153 
_cell_angle_gamma  90.000 
 
_shelx_F_squared_multiplier     1.000 
 
loop_ 
 _refln_index_h 
 _refln_index_k 
 _refln_index_l 
 _refln_F_squared_calc 
 _refln_F_squared_meas 
 _refln_F_squared_sigma 
 _refln_observed_status 
   2   0   0      871.81     1001.27      7.92 o 
   3   0   0     1143.79     1207.11     10.36 o 
   4   0   0     3068.77     3474.11     31.54 o 
   5   0   0     1911.81     1951.26     24.05 o 
   6   0   0      590.61      547.02      8.72 o 
   7   0   0      168.84      164.30      4.77 o 
   8   0   0       13.95       17.70      2.71 o 
   9   0   0       48.18       61.28      5.43 o 
  10   0   0     1003.88     1001.69     33.14 o 
  11   0   0        1.20        9.39      4.04 o 
   2   1   0        4.65       11.56      0.70 o 
   3   1   0     1117.47     1171.98      7.49 o 
   4   1   0     5549.61     6295.99     40.05 o 
   5   1   0      331.51      340.88      3.57 o 
   6   1   0       11.21        7.37      1.69 o 
   7   1   0      218.78      198.90      3.34 o 
   8   1   0      479.78      438.48      5.46 o 
   9   1   0      336.72      334.47      6.45 o 
  10   1   0       10.97       13.03      2.75 o 
  11   1   0      227.83      222.29      7.28 o 
   1   2   0      530.44      535.22     21.28 o 
   2   2   0     7276.72     7538.72     46.10 o 
   3   2   0      654.77      700.05      4.32 o 
   4   2   0      256.13      309.82      2.51 o 
   5   2   0      203.14      240.34      2.55 o 
   6   2   0      420.78      416.00      4.30 o 
   7   2   0      201.80      188.88      3.28 o 
   8   2   0      197.17      178.97      3.58 o 
   9   2   0        7.11        2.76      2.10 o 
  10   2   0        1.86        2.70      2.40 o 
  11   2   0       12.31       18.29      3.64 o 
   1   3   0     7110.29     7060.33     60.10 o 
   2   3   0      529.27      552.51      3.91 o 
   3   3   0      414.27      389.26      2.75 o 
   4   3   0      272.29      267.39      2.39 o 
   5   3   0      279.57      287.23      2.84 o 
   6   3   0       85.50       89.05      2.94 o 
   7   3   0     1350.07     1279.34     11.33 o 
   8   3   0        0.44       -1.92      2.28 o 
   9   3   0      108.15      101.28      6.83 o 
  10   3   0        0.03       -1.56      2.45 o 
  11   3   0       38.99       32.37      5.02 o 
   1   4   0     2502.53     2300.27     23.62 o 
   2   4   0     2161.58     2042.00     12.45 o 
   3   4   0      323.12      367.79      2.91 o 
   4   4   0      819.97      909.52      6.15 o 
   5   4   0      180.66      138.53      1.89 o 
   6   4   0        1.02        0.67      1.04 o 
   7   4   0     1620.43     1565.17     14.69 o 
   8   4   0       51.44       28.38      3.71 o 
   9   4   0       26.88       23.99      2.60 o 
  10   4   0      142.97      143.57      5.04 o 
  11   4   0       12.78       18.27      4.60 o 
   1   5   0    10751.54    10338.12     69.22 o 
   2   5   0       23.94       20.85      0.90 o 
   3   5   0     1076.43     1126.61      6.94 o 
   4   5   0      686.68      858.88      6.51 o 
   5   5   0     1247.93     1287.32      9.68 o 
   6   5   0      462.61      421.96      4.27 o 
   7   5   0       21.73       20.78      1.61 o 
   8   5   0        2.11       -1.37      1.78 o 
   9   5   0      137.19      126.73      4.53 o 
  10   5   0        2.15        1.51      3.11 o 
  11   5   0       28.58       23.89      4.72 o 
   0   6   0      373.90      368.06      4.92 o 
   1   6   0      179.12      223.21      3.78 o 
   2   6   0     1507.03     1503.78      9.92 o 
   3   6   0     1543.36     1514.19     10.67 o 
   4   6   0     6495.11     6511.23     49.54 o 
   5   6   0        0.00        4.19      0.87 o 
   6   6   0     1798.57     1885.18     13.86 o 
   7   6   0      667.07      662.14      6.56 o 
   8   6   0      373.56      342.32      5.20 o 
   9   6   0        3.19       -2.33      2.12 o 
  10   6   0        9.23        9.13      3.76 o 
  11   6   0        0.33        3.95      4.46 o 
   1   7   0      909.89      970.51      6.87 o 
   2   7   0     5705.27     6181.64     41.44 o 
   3   7   0     4027.54     4274.73     28.69 o 
   4   7   0      205.97      201.35      2.66 o 
   5   7   0      557.61      563.25      5.29 o 
   6   7   0      233.66      242.60      3.37 o 
   7   7   0     1422.40     1373.74     11.48 o 
   8   7   0       59.49       53.82      2.90 o 
   9   7   0       15.99       10.80      2.40 o 
  10   7   0        0.81       -0.06      3.76 o 
  11   7   0       14.42       15.28      5.13 o 
   0   8   0       89.50       90.99      1.77 o 
   1   8   0      184.45      174.81      1.78 o 
   2   8   0      201.63      221.26      4.01 o 
   3   8   0      256.26      315.56      3.40 o 
   4   8   0      590.35      627.90      5.57 o 
   5   8   0      396.67      366.99      3.97 o 
   6   8   0       30.02       22.18      1.49 o 
   7   8   0      125.86      129.79      3.11 o 
   8   8   0       78.77       68.65      2.78 o 
   9   8   0        5.93        4.93      3.35 o 
  10   8   0       38.36       40.48      4.74 o 
  11   8   0       46.89       62.84      6.68 o 
   1   9   0        6.52        7.99      0.72 o 
   2   9   0        0.79        1.95      0.59 o 
   3   9   0      726.46      853.61      7.43 o 
   4   9   0      245.85      265.84      3.30 o 
   5   9   0      136.11      166.84      2.72 o 
   6   9   0      140.14      148.67      3.42 o 
   7   9   0      620.31      619.06      6.41 o 
   8   9   0       15.44       13.16      1.85 o 
   9   9   0       34.11       30.86      3.91 o 
  10   9   0       18.93       27.80      4.60 o 
   0  10   0      276.64      294.36      3.21 o 
   1  10   0      810.69      731.82      5.52 o 
   2  10   0      424.13      452.45      4.12 o 
   3  10   0      230.75      276.75      3.32 o 
   4  10   0     1102.56     1018.35      8.92 o 
   5  10   0       62.98       76.93      2.42 o 
   6  10   0     2575.24     2635.96     23.01 o 
   7  10   0      819.71      809.66      8.16 o 
   8  10   0        7.82        3.20      1.86 o 
   9  10   0        1.73        2.51      3.48 o 
  10  10   0      133.62      148.61      7.52 o 
   1  11   0      726.68      743.29      5.98 o 
   2  11   0     2842.16     2977.50     21.55 o 
   3  11   0     4711.87     5029.77     38.33 o 
   4  11   0        9.14        3.68      1.04 o 
   5  11   0     1993.34     2044.62     22.44 o 
   6  11   0        3.60        7.71      1.64 o 
   7  11   0      118.64      122.88      3.13 o 
   8  11   0       69.24       70.35      3.68 o 
   9  11   0       19.87       18.86      3.26 o 
  10  11   0       93.74      135.61      7.67 o 
   0  12   0     4231.13     4569.93     60.06 o 
   1  12   0       20.43       42.59      2.73 o 
   2  12   0     1060.02     1008.93      8.08 o 
   3  12   0      650.61      565.74      5.56 o 
   4  12   0      735.54      739.26      7.57 o 
   5  12   0        3.26        5.93      1.53 o 
   6  12   0      429.79      409.67      5.43 o 
   7  12   0       88.32       89.68      4.14 o 
   8  12   0      277.38      280.60      6.91 o 
   9  12   0        2.17        1.90      3.07 o 
  10  12   0       12.58       23.61      4.74 o 
   1  13   0      150.82      194.15      2.88 o 
   2  13   0      148.94      132.03      3.28 o 
   3  13   0      580.03      563.48      5.65 o 
   4  13   0        1.44       -0.32      1.24 o 
   5  13   0      959.14      872.99      9.01 o 
   6  13   0      105.10       89.45      3.56 o 
   7  13   0      374.29      371.39      5.34 o 
   8  13   0       31.78       61.26      4.70 o 
   9  13   0      126.95      133.60      5.89 o 
  10  13   0        0.01       12.76      4.60 o 
   0  14   0        6.12        6.10      1.20 o 
   1  14   0      852.09      889.70      7.93 o 
   2  14   0      583.21      590.61      5.78 o 
   3  14   0      265.10      223.82      3.45 o 
   4  14   0      364.58      318.64      4.46 o 
   5  14   0      146.25      133.23      3.35 o 
   6  14   0     1029.77     1040.07     11.81 o 
   7  14   0        5.83        8.19      2.24 o 
   8  14   0      407.65      414.15      8.66 o 
   9  14   0       19.78       32.40      3.94 o 
  10  14   0      231.20      292.33     14.60 o 
   1  15   0       86.32      105.60      2.35 o 
   2  15   0      516.64      479.10      5.08 o 
   3  15   0      250.20      254.02      3.82 o 
   4  15   0      566.71      540.89      6.29 o 
   5  15   0       63.25       53.10      3.24 o 
   6  15   0       59.57       60.76      5.37 o 
   7  15   0      217.42      238.78      5.23 o 
   8  15   0       14.15       19.79      3.34 o 
   9  15   0       49.96       54.71      7.69 o 
   0  16   0      864.58      806.01      9.94 o 
   1  16   0       83.94       74.36      2.42 o 
   2  16   0      303.95      318.61      5.30 o 
   3  16   0       77.62       77.84      2.63 o 
   4  16   0       76.31       66.45      3.22 o 
   5  16   0        8.07        9.72      3.34 o 
   6  16   0      222.92      223.83      7.55 o 
   7  16   0       45.76       67.77      4.83 o 
   8  16   0       68.18       80.05      6.55 o 
   9  16   0       26.84       24.52      5.02 o 
   1  17   0      980.29      917.89      8.59 o 
   2  17   0       47.17       42.78      2.95 o 
   3  17   0       92.55       78.89      2.81 o 
   4  17   0       11.24        3.87      1.93 o 
   5  17   0      127.65      120.31      4.00 o 
   6  17   0       45.46       31.68      2.87 o 
   7  17   0      132.06      137.74      6.97 o 
   8  17   0      425.18      459.41     11.72 o 
   9  17   0      224.82      242.03      9.48 o 
   0  18   0      416.68      396.33      7.65 o 
   1  18   0     1997.60     1959.71     22.61 o 
   2  18   0      449.63      431.26      5.69 o 
   3  18   0      748.98      749.90      8.82 o 
   4  18   0       67.04       56.09      3.33 o 
   5  18   0      171.34      190.71      4.58 o 
   6  18   0        5.00       -0.05      3.03 o 
   7  18   0      422.00      466.24     12.43 o 
   8  18   0      208.68      237.75     12.23 o 
   9  18   0      131.14      181.05      9.06 o 
   1  19   0     1281.05     1232.25     13.33 o 
   2  19   0        0.05        0.80      2.22 o 
   3  19   0       56.21       57.75      4.17 o 
   4  19   0      690.67      692.75     10.08 o 
   5  19   0       11.33       12.60      3.07 o 
   6  19   0       54.81       48.13      4.29 o 
   7  19   0       10.58       14.98      4.60 o 
   8  19   0        5.82       17.19      4.74 o 
   0  20   0      175.58      167.30     10.85 o 
   1  20   0      190.31      223.00      4.88 o 
   2  20   0        0.19        1.14      1.99 o 
   3  20   0       67.67       48.77      4.17 o 
   4  20   0     1569.43     1481.83     17.88 o 
   5  20   0        1.05        6.54      3.26 o 
   6  20   0       95.06       96.62      6.42 o 
   7  20   0        3.78       11.43      4.60 o 
   8  20   0       29.31       53.94      9.07 o 
   1  21   0       55.85       60.91      4.23 o 
   2  21   0      216.72      198.61      4.76 o 
   3  21   0        0.89       -2.14      3.95 o 
   4  21   0       90.15      117.02      8.59 o 
   5  21   0      216.88      234.95      7.07 o 
   6  21   0      113.52      136.32      7.39 o 
   7  21   0        7.64       11.87      4.88 o 
   8  21   0      298.50      350.72     16.17 o 
   0  22   0     1121.41     1076.82     21.11 o 
   1  22   0      125.49      141.86      5.12 o 
   2  22   0       76.36       73.55      7.86 o 
   3  22   0        0.15        0.57      2.40 o 
   4  22   0        0.04        3.55      3.91 o 
   5  22   0       40.55       33.49      3.86 o 
   6  22   0      146.30      151.35      7.67 o 
   7  22   0       21.54       19.69      5.16 o 
   1  23   0      221.83      196.52      6.93 o 
   2  23   0       17.12       17.28      2.75 o 
   3  23   0        0.15       -1.92      2.40 o 
   4  23   0       88.12       91.57      6.42 o 
   5  23   0       64.14       68.92      6.12 o 
   6  23   0       18.40       13.80      6.51 o 
   7  23   0       25.94       29.83      5.56 o 
   0  24   0      124.04      124.51      6.83 o 
   1  24   0       22.63       25.61      3.00 o 
   2  24   0      109.47      102.97      5.16 o 
   3  24   0      168.68      144.84      6.96 o 
   4  24   0      183.49      188.60      8.23 o 
   5  24   0        0.43        4.93      4.93 o 
   6  24   0       13.66        8.48      5.33 o 
   1  25   0        6.94        3.35      3.91 o 
   2  25   0        6.88       10.23      4.93 o 
   3  25   0        6.96        5.33      4.93 o 
   4  25   0       32.68       31.52      4.88 o 
   5  25   0      283.98      332.30     10.74 o 
   0  26   0      400.44      449.34     16.17 o 
   1  26   0        0.98        0.99      4.18 o 
   2  26   0       89.62       79.80     10.26 o 
   3  26   0       23.29       23.07      4.60 o 
   4  26   0        2.73       -0.39      6.31 o 
   5  26   0        2.20        4.27      4.88 o 
   1  27   0       12.67        7.36      4.60 o 
   2  27   0       18.26       20.95      4.74 o 
   3  27   0        0.11       -7.30      5.33 o 
   4  27   0       14.85       22.98      5.02 o 
   0  28   0        0.24       -0.39      6.71 o 
   1  28   0        0.17        9.65      6.90 o 
   2  28   0        6.48        5.92      4.74 o 
   3  28   0       61.06       59.96      9.86 o 
 -11   1   1        7.97        8.14      2.95 o 
 -10   1   1      105.01       95.85      4.68 o 
  -9   1   1      157.26      164.49      5.08 o 
  -8   1   1        2.13        6.88      1.71 o 
  -7   1   1      335.64      304.35      4.62 o 
  -6   1   1       96.81       86.55      2.43 o 
  -5   1   1       39.13       51.26      1.59 o 
  -4   1   1     4157.88     4290.13     27.36 o 
  -3   1   1        1.33        0.92      0.40 o 
  -2   1   1       83.18      109.94      1.03 o 
  -1   1   1     5140.58     3449.37    109.16 o 
   1   1   1      727.44      600.83      9.48 o 
   2   1   1       33.90       35.16      1.33 o 
   3   1   1      706.20      684.94      4.60 o 
   4   1   1       84.87       95.11      2.47 o 
   5   1   1      313.06      288.84      3.00 o 
   6   1   1     3867.31     3719.53     27.13 o 
   7   1   1        0.46       -0.03      1.50 o 
   8   1   1      524.69      481.70      6.34 o 
   9   1   1        6.71        3.82      2.11 o 
  10   1   1       16.39       14.33      3.11 o 
  11   1   1        1.60       -0.30      3.88 o 
 -11   2   1        0.08        1.13      3.34 o 
 -10   2   1       79.55       66.37      4.23 o 
  -9   2   1      110.39      105.38      5.69 o 
  -8   2   1     1938.31     1919.24     16.42 o 
  -7   2   1      596.65      581.17      6.23 o 
  -6   2   1      374.86      366.59      4.01 o 
  -5   2   1        8.01       31.87      1.39 o 
  -4   2   1     2108.34     2221.83     14.65 o 
  -3   2   1     6014.36     5863.86     34.15 o 
  -2   2   1      655.46      581.92      3.71 o 
  -1   2   1     7155.28     6237.83    180.26 o 
   1   2   1       46.76       30.04      0.91 o 
   2   2   1    36075.90    35563.48    714.05 o 
   3   2   1      202.46      212.51      2.39 o 
   4   2   1        2.46       24.26      1.19 o 
   5   2   1     2657.52     2574.01     17.82 o 
   6   2   1        0.41        7.15      2.02 o 
   7   2   1     2220.37     2070.43     16.00 o 
   8   2   1      400.44      350.48      5.88 o 
   9   2   1       75.09       75.59      3.83 o 
  10   2   1       39.89       27.84      3.34 o 
  11   2   1        8.01        2.79      4.04 o 
 -11   3   1        5.39        9.44      3.49 o 
 -10   3   1        1.12        4.28      2.60 o 
  -9   3   1       60.62       75.74      5.35 o 
  -8   3   1      149.32      140.55      3.36 o 
  -7   3   1      502.44      493.53      5.62 o 
  -6   3   1       25.35       21.37      1.19 o 
  -5   3   1       58.32       35.27      1.32 o 
  -4   3   1     4167.99     4288.63     27.43 o 
  -3   3   1     4261.14     4466.59     25.85 o 
  -2   3   1     3635.74     3397.21     18.89 o 
  -1   3   1     3472.05     3416.10     49.85 o 
   0   3   1     3238.57     2344.08     66.28 o 
   1   3   1       14.36        8.46      0.97 o 
   2   3   1      746.82      738.22      6.36 o 
   3   3   1       11.32        3.20      0.65 o 
   4   3   1      924.55      814.57      5.83 o 
   5   3   1      130.35      133.50      2.19 o 
   6   3   1     2616.05     2510.10     20.25 o 
   7   3   1      442.16      420.11      6.04 o 
   8   3   1     1374.66     1240.25     12.44 o 
   9   3   1       42.16       30.55      2.85 o 
  10   3   1      129.50      136.24      5.23 o 
  11   3   1       20.28       16.96      4.32 o 
 -11   4   1      122.34      139.70      6.57 o 
 -10   4   1       63.57       68.21      4.51 o 
  -9   4   1      469.36      474.84      8.66 o 
  -8   4   1      201.48      208.52      4.24 o 
  -7   4   1     1051.91     1030.11      8.97 o 
  -6   4   1        6.14        7.07      1.05 o 
  -5   4   1     1163.85     1218.30      8.68 o 
  -4   4   1      801.96      831.66      6.42 o 
  -3   4   1     1199.03     1460.06      8.87 o 
  -2   4   1     2804.89     2926.48     23.69 o 
  -1   4   1     9021.59     8801.02     53.69 o 
   1   4   1    10805.14    10959.51     89.86 o 
   2   4   1    27564.83    27593.21    207.46 o 
   3   4   1      705.71      618.58      4.28 o 
   4   4   1      925.57      955.04      7.62 o 
   5   4   1      124.24      156.83      1.95 o 
   6   4   1      237.48      256.34      4.10 o 
   7   4   1      617.85      583.82      6.84 o 
   8   4   1       98.23      110.88      3.38 o 
   9   4   1      280.83      294.05      6.83 o 
  10   4   1      109.93       92.60      5.99 o 
  11   4   1       33.45       29.30      4.88 o 
 -11   5   1      185.35      207.58      8.91 o 
 -10   5   1      485.62      471.94      8.32 o 
  -9   5   1      361.18      330.34      6.72 o 
  -8   5   1      695.04      675.60      8.08 o 
  -7   5   1        5.34        5.42      1.98 o 
  -6   5   1      375.87      345.06      3.52 o 
  -5   5   1        0.34       -0.45      0.79 o 
  -4   5   1      189.16      166.53      2.14 o 
  -3   5   1      228.95      252.19      2.45 o 
  -2   5   1       18.79       12.65      0.77 o 
  -1   5   1      923.38      962.07      8.13 o 
   0   5   1     4650.98     4610.94     37.89 o 
   1   5   1     1265.10     1125.84      9.56 o 
   2   5   1     1740.74     1537.26     10.53 o 
   3   5   1     5300.01     5552.26     35.08 o 
   4   5   1     2142.68     2450.40     17.98 o 
   5   5   1        0.81        5.39      1.05 o 
   6   5   1      405.57      397.08      4.33 o 
   7   5   1     1311.21     1328.07     12.80 o 
   8   5   1      157.15      133.81      3.49 o 
   9   5   1      152.92      158.04      5.15 o 
  10   5   1       22.31       20.69      4.04 o 
  11   5   1      113.32      110.77      7.24 o 
 -11   6   1       55.63       83.32      7.24 o 
 -10   6   1        0.35        3.42      3.19 o 
  -9   6   1      110.84      113.10      4.53 o 
  -8   6   1      757.69      730.63      8.44 o 
  -7   6   1       44.49       31.46      1.54 o 
  -6   6   1      323.50      305.22      3.50 o 
  -5   6   1       14.10       13.52      0.91 o 
  -4   6   1      784.27      805.06      6.29 o 
  -3   6   1      158.26      166.52      1.70 o 
  -2   6   1       83.77       78.71      1.66 o 
  -1   6   1      146.60      182.72      2.27 o 
   0   6   1      174.76      151.27      3.67 o 
   1   6   1     5687.07     5213.42     42.86 o 
   2   6   1     1925.60     2001.95     13.58 o 
   3   6   1        3.28        4.11      0.79 o 
   4   6   1     2419.44     2370.07     17.35 o 
   5   6   1     1472.19     1475.47     11.51 o 
   6   6   1       94.23       86.10      2.28 o 
   7   6   1      149.74      154.68      3.43 o 
   8   6   1      600.23      550.02      7.47 o 
   9   6   1        1.46       -0.05      2.32 o 
  10   6   1       66.36       69.49      6.12 o 
  11   6   1       15.22       14.99      4.74 o 
 -11   7   1      141.11      190.19      8.91 o 
 -10   7   1        2.60        4.60      3.19 o 
  -9   7   1      121.98      117.10      6.04 o 
  -8   7   1      218.93      202.97      4.18 o 
  -7   7   1     1025.39     1020.84      8.38 o 
  -6   7   1      263.25      249.93      3.44 o 
  -5   7   1      573.85      531.41      5.18 o 
  -4   7   1      187.52      201.33      2.39 o 
  -3   7   1     1461.87     1575.33     10.56 o 
  -2   7   1     1059.08     1039.71      6.75 o 
  -1   7   1     4574.84     4724.56     28.45 o 
   0   7   1        2.38        1.27      0.59 o 
   1   7   1      375.16      403.08      5.45 o 
   2   7   1     5249.69     5838.08     38.64 o 
   3   7   1     5152.86     5488.86     41.42 o 
   4   7   1     2549.84     2619.99     19.11 o 
   5   7   1      278.16      278.43      3.45 o 
   6   7   1       43.91       29.50      2.12 o 
   7   7   1     1106.78     1043.92     10.41 o 
   8   7   1      130.17      111.68      3.54 o 
   9   7   1        0.84       -3.16      3.07 o 
  10   7   1      104.97      106.88      6.55 o 
  11   7   1       25.27       36.23      5.00 o 
 -11   8   1      202.09      215.63      8.93 o 
 -10   8   1        4.08       10.64      3.49 o 
  -9   8   1      249.33      232.83      5.72 o 
  -8   8   1       17.20       11.48      1.71 o 
  -7   8   1     1940.09     1945.00     15.52 o 
  -6   8   1        2.04       -2.37      1.18 o 
  -5   8   1        0.13       -1.52      1.10 o 
  -4   8   1       23.74       20.14      0.84 o 
  -3   8   1     1231.49     1523.83     10.28 o 
  -2   8   1     1685.90     1555.28      9.81 o 
  -1   8   1       23.16       19.53      1.21 o 
   0   8   1    10036.97    10436.45     97.67 o 
   1   8   1      825.33      640.31      4.98 o 
   2   8   1     1772.03     1820.10     13.27 o 
   3   8   1     2006.53     2093.74     16.40 o 
   4   8   1       19.72       18.50      1.18 o 
   5   8   1      386.48      315.75      3.73 o 
   6   8   1      691.83      644.81      6.93 o 
   7   8   1      107.92       85.00      3.00 o 
   8   8   1        6.48       10.03      1.79 o 
   9   8   1      174.45      173.22      6.96 o 
  10   8   1       23.50       15.19      4.18 o 
  11   8   1      195.58      214.75      8.93 o 
 -11   9   1       23.14       30.01      5.02 o 
 -10   9   1      440.92      475.97     12.13 o 
  -9   9   1       42.23       40.90      4.16 o 
  -8   9   1       16.29       15.53      1.83 o 
  -7   9   1      375.04      375.75      4.85 o 
  -6   9   1      725.17      710.88      6.75 o 
  -5   9   1       26.19       27.01      1.56 o 
  -4   9   1      441.85      400.40      4.16 o 
  -3   9   1      947.48      991.37      7.05 o 
  -2   9   1     2170.93     2169.57     14.07 o 
  -1   9   1       19.33        9.02      0.55 o 
   0   9   1     1881.85     1801.66     18.36 o 
   1   9   1       16.94        8.31      0.66 o 
   2   9   1     2917.31     2841.38     20.42 o 
   3   9   1      964.73     1131.78      9.43 o 
   4   9   1      734.80      615.73      5.78 o 
   5   9   1        4.94        4.99      0.96 o 
   6   9   1      491.32      455.88      5.57 o 
   7   9   1       22.71       20.35      1.95 o 
   8   9   1      116.41      111.58      3.52 o 
   9   9   1      150.62      153.36      6.55 o 
  10   9   1      197.17      204.57      8.09 o 
 -10  10   1       11.32       22.49      4.46 o 
  -9  10   1       88.95       90.78      8.68 o 
  -8  10   1        0.87       -0.87      1.82 o 
  -7  10   1      729.53      704.67      7.04 o 
  -6  10   1     1591.00     1592.99     13.89 o 
  -5  10   1      396.72      393.39      4.67 o 
  -4  10   1      208.39      186.67      2.76 o 
  -3  10   1      674.74      722.30      6.24 o 
  -2  10   1       63.84       70.70      3.80 o 
  -1  10   1       76.97       35.67      0.99 o 
   0  10   1      232.93      207.76      5.62 o 
   1  10   1      371.46      381.06      3.64 o 
   2  10   1      642.36      651.26      5.37 o 
   3  10   1     1093.23     1017.65      8.68 o 
   4  10   1      313.99      315.27      3.68 o 
   5  10   1      323.34      344.08      3.99 o 
   6  10   1      360.78      330.72      4.64 o 
   7  10   1       19.93       14.48      1.54 o 
   8  10   1      553.52      538.44      9.56 o 
   9  10   1      139.58      147.76      6.69 o 
  10  10   1      153.32      153.14      9.27 o 
 -10  11   1       23.12       35.83      5.00 o 
  -9  11   1       28.85       34.10      3.63 o 
  -8  11   1       33.96       29.51      2.42 o 
  -7  11   1      241.07      232.61      4.06 o 
  -6  11   1      853.57      859.04      8.59 o 
  -5  11   1        3.72        7.37      1.40 o 
  -4  11   1     1648.27     1656.23     12.97 o 
  -3  11   1     1821.98     1958.49     15.81 o 
  -2  11   1     1981.52     2029.03     15.07 o 
  -1  11   1      723.46      746.05      8.74 o 
   0  11   1     1489.89     1609.00     11.21 o 
   1  11   1       77.28       82.56      1.67 o 
   2  11   1     1788.54     2215.29     17.38 o 
   3  11   1        0.13        2.93      0.92 o 
   4  11   1      325.34      336.81      3.90 o 
   5  11   1      329.15      337.17      4.53 o 
   6  11   1      606.99      590.40      6.69 o 
   7  11   1      393.49      364.94      4.75 o 
   8  11   1       26.66       30.32      3.11 o 
   9  11   1      128.74      122.65      5.46 o 
  10  11   1       22.00       28.05      4.74 o 
 -10  12   1        1.67       13.92      4.32 o 
  -9  12   1      105.44      127.25      5.77 o 
  -8  12   1        0.06        1.25      2.13 o 
  -7  12   1        0.59       -0.06      1.74 o 
  -6  12   1       16.70       18.49      2.08 o 
  -5  12   1     1109.47     1089.04     11.78 o 
  -4  12   1       32.85       37.09      2.11 o 
  -3  12   1     2474.55     2465.78     19.64 o 
  -2  12   1      168.16      186.83      3.38 o 
  -1  12   1       30.42       29.12      1.97 o 
   0  12   1        2.10        1.30      0.95 o 
   1  12   1      162.66      121.94      1.91 o 
   2  12   1      115.25       97.55      2.43 o 
   3  12   1        2.63        6.60      1.10 o 
   4  12   1       92.23       74.91      2.26 o 
   5  12   1       66.68       55.58      3.11 o 
   6  12   1      429.54      433.39      5.46 o 
   7  12   1      123.08      119.43      3.37 o 
   8  12   1       33.03       31.54      3.26 o 
   9  12   1       34.94       38.34      4.11 o 
  10  12   1       64.30       76.95      7.11 o 
 -10  13   1      345.84      414.23     16.96 o 
  -9  13   1       20.19       16.63      3.47 o 
  -8  13   1      162.86      184.35      5.99 o 
  -7  13   1       23.37       21.12      2.06 o 
  -6  13   1       16.17        9.72      2.24 o 
  -5  13   1        2.29        0.42      1.90 o 
  -4  13   1      534.67      535.36      6.13 o 
  -3  13   1       60.06       58.65      2.21 o 
  -2  13   1      327.51      341.24      3.93 o 
  -1  13   1        1.29        2.04      0.98 o 
   0  13   1       25.29       22.63      1.28 o 
   1  13   1      124.47      134.13      1.97 o 
   2  13   1     1104.12     1205.45     10.13 o 
   3  13   1      151.74      137.28      2.44 o 
   4  13   1        3.85        4.56      1.24 o 
   5  13   1      449.17      455.20      5.66 o 
   6  13   1      810.00      758.34      8.11 o 
   7  13   1        1.14        0.96      2.25 o 
   8  13   1        3.18        5.29      3.59 o 
   9  13   1      199.82      226.46      6.83 o 
  10  13   1       15.70       19.36      5.52 o 
 -10  14   1        9.41       23.55      5.43 o 
  -9  14   1       12.22        8.82      3.47 o 
  -8  14   1       12.62       23.22      3.40 o 
  -7  14   1      581.90      598.38      7.32 o 
  -6  14   1       88.09       79.78      4.66 o 
  -5  14   1      263.97      258.77      4.85 o 
  -4  14   1      126.81      110.47      2.95 o 
  -3  14   1        3.16        0.46      1.13 o 
  -2  14   1      580.37      644.47      6.35 o 
  -1  14   1      201.54      156.86      2.52 o 
   0  14   1        3.90        8.39      0.93 o 
   1  14   1      516.79      469.19      4.68 o 
   2  14   1       53.88       64.33      2.26 o 
   3  14   1      173.65      133.26      2.66 o 
   4  14   1      306.42      292.18      4.13 o 
   5  14   1      210.19      221.02      4.38 o 
   6  14   1       67.90       70.68      3.70 o 
   7  14   1       13.81        9.85      2.50 o 
   8  14   1      121.63      132.80      5.44 o 
   9  14   1      270.34      332.28      9.64 o 
  10  14   1       53.19       78.37     13.41 o 
  -9  15   1        6.90        9.32      4.32 o 
  -8  15   1       48.24       44.72      4.06 o 
  -7  15   1      107.78      115.30      4.43 o 
  -6  15   1     1922.56     1984.72     20.24 o 
  -5  15   1      632.11      625.24      8.10 o 
  -4  15   1      220.89      234.05      3.98 o 
  -3  15   1       55.09       63.18      2.59 o 
  -2  15   1     2747.75     2688.88     22.89 o 
  -1  15   1      411.95      409.73      4.59 o 
   0  15   1      207.62      205.99      2.62 o 
   1  15   1      283.82      254.41      3.08 o 
   2  15   1       22.93       17.28      1.31 o 
   3  15   1      124.65      119.91      2.67 o 
   4  15   1      157.38      173.75      3.41 o 
   5  15   1      310.27      291.02      5.13 o 
   6  15   1       20.58       29.34      2.00 o 
   7  15   1        0.27        6.16      2.47 o 
   8  15   1      186.15      211.73      6.37 o 
   9  15   1       41.42       62.69      7.34 o 
  -9  16   1        0.89        3.00      5.13 o 
  -8  16   1       61.32       73.54      7.89 o 
  -7  16   1       73.05       87.90      4.39 o 
  -6  16   1       23.33       29.37      2.88 o 
  -5  16   1     1649.77     1629.78     16.96 o 
  -4  16   1      334.03      367.41      5.65 o 
  -3  16   1     1897.73     1817.79     18.15 o 
  -2  16   1     1463.76     1436.35     14.66 o 
  -1  16   1     1385.02     1280.79     11.06 o 
   0  16   1       18.48       16.17      1.39 o 
   1  16   1      146.94      147.45      2.72 o 
   2  16   1     1507.13     1361.02     12.33 o 
   3  16   1       46.71       33.32      2.06 o 
   4  16   1     2591.74     2533.95     24.35 o 
   5  16   1     1730.03     1692.22     17.33 o 
   6  16   1        2.60        1.23      2.41 o 
   7  16   1      828.48      900.70     13.74 o 
   8  16   1       16.12       15.55      3.34 o 
   9  16   1        7.72        6.90      6.71 o 
  -9  17   1      115.97      120.40      7.95 o 
  -8  17   1       28.48       35.39      4.88 o 
  -7  17   1      245.99      261.90      7.13 o 
  -6  17   1       92.14       71.32      6.34 o 
  -5  17   1      598.48      546.36      7.60 o 
  -4  17   1     1139.37     1171.28     12.74 o 
  -3  17   1      833.75      769.35     10.53 o 
  -2  17   1      707.31      673.95     10.69 o 
  -1  17   1      401.34      425.33      6.06 o 
   0  17   1     1251.96     1167.62     10.38 o 
   1  17   1      117.95      111.39      2.90 o 
   2  17   1      272.78      282.83      7.18 o 
   3  17   1     1005.37      975.80      9.68 o 
   4  17   1       22.85       37.94      3.66 o 
   5  17   1      737.19      727.49      9.09 o 
   6  17   1      225.10      256.82      5.72 o 
   7  17   1      174.47      205.94      8.00 o 
   8  17   1       27.35       37.48      4.74 o 
   9  17   1       97.49       97.07      9.47 o 
  -9  18   1       32.14       45.38      5.86 o 
  -8  18   1        0.92        7.63      4.60 o 
  -7  18   1       17.32       15.78      4.32 o 
  -6  18   1       31.32       23.17      3.61 o 
  -5  18   1      179.01      157.64      5.21 o 
  -4  18   1       28.88       21.60      2.80 o 
  -3  18   1        8.06        3.11      2.65 o 
  -2  18   1      362.02      372.60      8.31 o 
  -1  18   1      118.21      139.51      3.91 o 
   0  18   1       49.52       72.66      2.93 o 
   1  18   1       30.37       24.21      1.95 o 
   2  18   1     1176.70     1073.48     11.23 o 
   3  18   1      292.10      265.77      4.21 o 
   4  18   1      480.69      411.24      6.85 o 
   5  18   1      131.53      120.00      4.65 o 
   6  18   1      111.56      116.78      4.56 o 
   7  18   1       28.56       29.06      7.50 o 
   8  18   1        8.89       15.19      4.60 o 
   9  18   1       16.63       28.40      7.50 o 
  -8  19   1       48.43       49.38      7.69 o 
  -7  19   1       28.37       29.82      4.74 o 
  -6  19   1      132.58      131.39      6.97 o 
  -5  19   1       43.84       51.02      5.98 o 
  -4  19   1      128.28      136.33      4.67 o 
  -3  19   1      158.40      148.05      5.37 o 
  -2  19   1        2.55        9.61      2.88 o 
  -1  19   1        5.97       13.07      2.45 o 
   0  19   1     1192.47     1160.62     12.69 o 
   1  19   1      710.25      715.59      8.84 o 
   2  19   1       48.13       73.76      4.02 o 
   3  19   1        1.64       -0.74      1.55 o 
   4  19   1        2.10        3.48      2.34 o 
   5  19   1      310.16      306.41      6.40 o 
   6  19   1      351.63      359.86     10.90 o 
   7  19   1       10.96       16.69      4.60 o 
   8  19   1       93.42      110.83      7.67 o 
  -8  20   1      119.41      155.98      8.50 o 
  -7  20   1      108.18      125.19      7.24 o 
  -6  20   1       45.14       39.64      4.88 o 
  -5  20   1      280.17      304.23      7.81 o 
  -4  20   1       76.01       85.72      4.56 o 
  -3  20   1      638.10      587.90     10.39 o 
  -2  20   1     1372.77     1336.15     16.17 o 
  -1  20   1       86.84       91.52      4.13 o 
   0  20   1       10.98       30.63      3.91 o 
   1  20   1      983.22      946.81     10.92 o 
   2  20   1       57.43       39.75      3.36 o 
   3  20   1       49.38       39.17      3.24 o 
   4  20   1      334.78      343.56      6.88 o 
   5  20   1       10.09       22.00      3.40 o 
   6  20   1       99.30      126.25      6.06 o 
   7  20   1      606.87      659.48     14.50 o 
   8  20   1       36.96       35.58      5.58 o 
  -8  21   1       13.14       11.05      7.10 o 
  -7  21   1       73.95       78.36      7.11 o 
  -6  21   1        0.28       -1.18      4.18 o 
  -5  21   1      386.29      386.70      9.05 o 
  -4  21   1      103.37      104.19      6.23 o 
  -3  21   1      272.35      232.45      6.51 o 
  -2  21   1      110.12      118.09      9.34 o 
  -1  21   1       10.76        8.30      2.54 o 
   0  21   1     1354.72     1249.84     15.42 o 
   1  21   1      938.14      905.97     10.74 o 
   2  21   1      754.14      722.63      9.11 o 
   3  21   1       51.94       37.97      3.69 o 
   4  21   1      100.71       89.20      4.22 o 
   5  21   1      489.71      489.66      9.90 o 
   6  21   1      339.12      364.96     10.32 o 
   7  21   1       13.23       24.67      5.02 o 
  -7  22   1       45.30       46.16      5.58 o 
  -6  22   1       18.92       27.43      4.88 o 
  -5  22   1       16.20       11.28      4.32 o 
  -4  22   1       52.36       47.37     12.03 o 
  -3  22   1       17.85       23.51      2.86 o 
  -2  22   1      120.51      112.01      5.46 o 
  -1  22   1      231.96      208.80      5.61 o 
   0  22   1       71.08      123.15      4.82 o 
   1  22   1     1921.39     1858.69     21.53 o 
   2  22   1      276.91      271.26      6.18 o 
   3  22   1      203.11      197.59      6.99 o 
   4  22   1        0.14       -0.30      2.77 o 
   5  22   1       48.77       53.73      4.58 o 
   6  22   1       76.98       82.00      6.80 o 
   7  22   1        0.04        7.45      4.60 o 
  -7  23   1       59.47       77.19      7.52 o 
  -6  23   1        8.69        4.24      4.60 o 
  -5  23   1        4.81        5.50      4.16 o 
  -4  23   1      333.54      296.81      9.47 o 
  -3  23   1      149.41      146.81      6.96 o 
  -2  23   1      233.17      210.03      5.71 o 
  -1  23   1      237.89      244.04      6.05 o 
   0  23   1      931.30      905.17     12.50 o 
   1  23   1        1.92       24.06      6.31 o 
   2  23   1      126.31      119.42      4.72 o 
   3  23   1       19.75       17.64      3.34 o 
   4  23   1       38.00       37.38      4.60 o 
   5  23   1       34.77       20.92      4.46 o 
   6  23   1       20.49       14.56      4.60 o 
  -6  24   1        0.33        0.93      4.73 o 
  -5  24   1        1.19        0.50      4.32 o 
  -4  24   1       10.83       12.45      4.32 o 
  -3  24   1        0.19        1.58      3.91 o 
  -2  24   1       90.61      106.52      6.68 o 
  -1  24   1      106.29      113.99      5.44 o 
   0  24   1       50.42       73.86      5.04 o 
   1  24   1       18.92       26.41      3.56 o 
   2  24   1        3.32        4.80      3.11 o 
   3  24   1       56.23       50.79      5.39 o 
   4  24   1       53.26       76.52      6.71 o 
   5  24   1       19.12       15.72      4.60 o 
   6  24   1       23.40       20.32      5.30 o 
  -5  25   1        0.00        0.22      4.44 o 
  -4  25   1        2.60       -4.07      4.04 o 
  -3  25   1       44.18       36.94      4.88 o 
  -2  25   1        5.61        5.92      4.34 o 
  -1  25   1       28.18       26.33      4.46 o 
   0  25   1        6.27       11.05      3.91 o 
   1  25   1       17.82        9.84      4.04 o 
   2  25   1       71.71       58.09      9.86 o 
   3  25   1        3.74        6.11      4.18 o 
   4  25   1        7.34       10.79      4.44 o 
   5  25   1        0.55        1.82      5.13 o 
  -5  26   1        0.66        0.35      4.72 o 
  -4  26   1       90.71       93.28      7.24 o 
  -3  26   1       67.91       61.88      7.30 o 
  -2  26   1      167.69      181.78      8.09 o 
  -1  26   1      121.99      104.83      8.68 o 
   0  26   1      198.97      195.29      8.09 o 
   1  26   1      230.97      224.01      8.37 o 
   2  26   1       10.23       17.61      5.92 o 
   3  26   1       51.29       38.41      5.02 o 
   4  26   1       19.29       13.63      4.60 o 
   5  26   1       21.31       17.46      7.10 o 
  -4  27   1        0.64       -2.51      4.60 o 
  -3  27   1      115.81      142.61      7.86 o 
  -2  27   1        1.69        5.31      5.52 o 
  -1  27   1       22.76       17.82      4.88 o 
   0  27   1      187.87      225.42      8.78 o 
   1  27   1        0.66        5.52      4.46 o 
   2  27   1       60.74       54.72      7.10 o 
   3  27   1        1.06       -5.33      4.93 o 
   4  27   1       59.43       55.28      6.34 o 
  -3  28   1       20.99       22.09      7.10 o 
  -2  28   1      203.14      193.24      8.59 o 
  -1  28   1      399.55      422.92     11.99 o 
   0  28   1       21.21       24.39      5.02 o 
   1  28   1      142.12      148.89      7.95 o 
   2  28   1      144.27      179.98      8.23 o 
 -11   0   2      211.05      238.42      9.34 o 
 -10   0   2      171.37      194.37      8.09 o 
  -9   0   2      305.01      313.88      9.21 o 
  -8   0   2     2401.45     2416.18     31.04 o 
  -7   0   2       41.64       30.75      2.80 o 
  -6   0   2      290.46      304.44      5.27 o 
  -5   0   2       67.87       71.37      2.71 o 
  -4   0   2     9889.41    10227.28     93.10 o 
  -3   0   2    17461.57    17385.31    143.20 o 
  -2   0   2       38.92       41.77      2.85 o 
  -1   0   2     4402.62     4280.29    142.42 o 
   1   0   2    10018.69    10470.57    205.14 o 
   3   0   2      610.45      624.78      8.28 o 
   4   0   2    12026.63    13312.72    109.78 o 
   5   0   2       71.18       68.10      2.18 o 
   6   0   2     1506.78     1449.83     18.06 o 
   7   0   2     1193.63     1208.21     14.06 o 
   8   0   2      140.81      137.02      6.91 o 
   9   0   2       89.14      114.01      8.28 o 
  10   0   2       35.66       43.00      7.10 o 
  11   0   2        1.37       -3.16      5.52 o 
 -11   1   2       10.36       13.84      3.03 o 
 -10   1   2       78.42       85.72      4.48 o 
  -9   1   2     1233.49     1180.35     13.22 o 
  -8   1   2       26.08       32.98      3.15 o 
  -7   1   2      464.01      432.17      5.71 o 
  -6   1   2        0.65       -1.40      1.08 o 
  -5   1   2       11.65       17.28      1.07 o 
  -4   1   2     2556.30     2643.85     18.22 o 
  -3   1   2     1034.59     1096.88      7.48 o 
  -2   1   2     3765.16     3914.57     23.98 o 
  -1   1   2     2472.21     2150.86     75.93 o 
   0   1   2      927.59      745.62     14.99 o 
   1   1   2     6807.85     6624.82    285.31 o 
   2   1   2    18030.35    18324.19    148.52 o 
   3   1   2    15004.31    15140.12     95.93 o 
   4   1   2      178.78      186.19      2.67 o 
   5   1   2      390.60      418.01      4.10 o 
   6   1   2     1284.00     1239.73     10.53 o 
   7   1   2      163.62      162.60      3.26 o 
   8   1   2     1746.19     1472.68     15.61 o 
   9   1   2       11.11        6.51      3.07 o 
  10   1   2       25.01       29.22      4.18 o 
  11   1   2       16.73       12.62      4.18 o 
 -11   2   2        9.97        7.55      2.93 o 
 -10   2   2        0.30       -1.50      2.41 o 
  -9   2   2       15.56       18.12      2.70 o 
  -8   2   2      198.30      200.12      3.79 o 
  -7   2   2      180.16      174.15      3.12 o 
  -6   2   2      346.84      348.12      4.29 o 
  -5   2   2       24.73       14.85      1.33 o 
  -4   2   2      541.38      514.68      4.63 o 
  -3   2   2      296.75      314.54      2.52 o 
  -2   2   2       60.80       23.46      0.95 o 
  -1   2   2      342.68      404.26      6.82 o 
   0   2   2      565.74      531.84     42.41 o 
   1   2   2      375.77      322.83     11.35 o 
   2   2   2    15715.20    15753.23    128.52 o 
   3   2   2     2197.51     2307.98     15.57 o 
   4   2   2     2805.86     2825.50     21.81 o 
   5   2   2      175.09      170.39      2.29 o 
   6   2   2       40.23       30.26      1.83 o 
   7   2   2      675.04      629.80      6.63 o 
   8   2   2        9.43        4.31      2.01 o 
   9   2   2        0.23       -1.23      3.20 o 
  10   2   2       34.53       26.57      3.91 o 
  11   2   2       23.52       18.78      4.32 o 
 -11   3   2       16.51       19.09      3.79 o 
 -10   3   2        8.39        3.53      2.71 o 
  -9   3   2       65.95       55.21      3.89 o 
  -8   3   2      407.24      367.99      5.10 o 
  -7   3   2       36.30       32.74      1.84 o 
  -6   3   2      301.19      287.19      3.56 o 
  -5   3   2        8.45       13.74      0.98 o 
  -4   3   2        2.93        2.53      0.68 o 
  -3   3   2     1480.51     1404.60      8.55 o 
  -2   3   2      435.85      443.78      2.96 o 
  -1   3   2     5415.74     5314.58     42.03 o 
   0   3   2     5327.37     4967.61    240.29 o 
   1   3   2     3963.69     3781.88     34.00 o 
   2   3   2    11448.31    12213.05    100.29 o 
   3   3   2     5747.77     5951.51     42.18 o 
   4   3   2      336.86      433.98      5.08 o 
   5   3   2      688.78      693.55      6.98 o 
   6   3   2       49.24       50.64      2.14 o 
   7   3   2      285.36      263.68      4.24 o 
   8   3   2       18.35        9.08      1.94 o 
   9   3   2      259.34      219.86      7.39 o 
  10   3   2       40.73       40.07      4.93 o 
  11   3   2       87.96       99.79      6.55 o 
 -11   4   2      158.82      171.15      7.20 o 
 -10   4   2      174.12      167.62      5.44 o 
  -9   4   2       68.13       64.00      3.98 o 
  -8   4   2        7.76        3.49      1.72 o 
  -7   4   2       20.62       20.85      1.57 o 
  -6   4   2       27.13       25.69      1.41 o 
  -5   4   2       97.08       84.70      1.93 o 
  -4   4   2      479.11      489.49      4.24 o 
  -3   4   2     5934.16     5998.31     34.71 o 
  -2   4   2     1236.98     1057.72      6.21 o 
  -1   4   2     2933.05     2829.88     17.03 o 
   0   4   2     6136.41     5920.44     49.06 o 
   1   4   2     7179.60     7639.76     62.86 o 
   2   4   2     7119.21     7120.34     58.66 o 
   3   4   2     1388.27     1676.02     10.96 o 
   4   4   2        4.41       15.25      1.56 o 
   5   4   2        3.92        5.71      1.32 o 
   6   4   2      501.33      501.14      5.34 o 
   7   4   2       95.91       70.98      5.17 o 
   8   4   2        0.55       -1.26      1.78 o 
   9   4   2       28.01       31.01      3.17 o 
  10   4   2        0.23       -0.08      3.48 o 
  11   4   2       19.51       19.87      4.44 o 
 -11   5   2       14.16       26.04      5.16 o 
 -10   5   2       61.09       68.54      4.27 o 
  -9   5   2      257.75      260.79      5.94 o 
  -8   5   2      126.81      117.88      3.28 o 
  -7   5   2       10.58        7.24      1.56 o 
  -6   5   2      160.90      166.57      2.55 o 
  -5   5   2     3214.95     3367.95     23.25 o 
  -4   5   2      194.92      176.20      2.25 o 
  -3   5   2        7.39       10.07      0.62 o 
  -2   5   2     5111.75     5048.39     29.19 o 
  -1   5   2      455.34      483.66      6.29 o 
   0   5   2     1828.74     1800.05     13.80 o 
   1   5   2     2373.89     2252.94     17.15 o 
   2   5   2     6616.20     6885.84     56.73 o 
   3   5   2     2830.46     2686.99     18.12 o 
   4   5   2     2452.55     2675.02     20.84 o 
   5   5   2      438.36      434.96      4.84 o 
   6   5   2      233.22      280.69      5.35 o 
   7   5   2        0.85       -1.24      1.72 o 
   8   5   2      216.75      182.69      4.12 o 
   9   5   2        1.97        0.03      2.25 o 
  10   5   2      248.01      260.11      8.35 o 
  11   5   2       19.70       22.47      4.60 o 
 -11   6   2       12.21       19.92      4.74 o 
 -10   6   2        9.11        8.92      2.80 o 
  -9   6   2      259.31      255.01      6.00 o 
  -8   6   2        6.60        1.11      2.05 o 
  -7   6   2      314.28      310.23      3.86 o 
  -6   6   2     2350.76     2353.61     16.87 o 
  -5   6   2     1086.26      985.57      7.81 o 
  -4   6   2     2954.17     2991.15     20.61 o 
  -3   6   2      380.22      398.91      3.01 o 
  -2   6   2     1094.37      932.72      5.84 o 
  -1   6   2       15.28       19.45      0.80 o 
   0   6   2      212.26      211.71      4.78 o 
   1   6   2     2250.25     2163.23     16.55 o 
   2   6   2      352.86      498.41      4.86 o 
   3   6   2     8972.67     9233.26     65.75 o 
   4   6   2      111.50      116.91      3.77 o 
   5   6   2     2444.81     2521.90     19.97 o 
   6   6   2     2666.73     2531.73     21.89 o 
   7   6   2       15.18        6.94      1.64 o 
   8   6   2      251.05      231.34      4.58 o 
   9   6   2       68.40       65.85      5.16 o 
  10   6   2       65.97       70.81      5.86 o 
  11   6   2        5.14        8.68      4.46 o 
 -11   7   2       48.34       52.86      9.47 o 
 -10   7   2        0.25        0.78      3.17 o 
  -9   7   2        3.28        2.95      2.37 o 
  -8   7   2        0.53       -0.40      2.85 o 
  -7   7   2        6.86        2.81      1.87 o 
  -6   7   2     1289.32     1267.18      9.84 o 
  -5   7   2     1766.53     1737.54     12.72 o 
  -4   7   2     3451.00     3517.72     24.08 o 
  -3   7   2      820.15      742.58      6.04 o 
  -2   7   2        6.37        8.71      0.57 o 
  -1   7   2     1182.14     1202.97      8.06 o 
   0   7   2     1371.33     1384.64     10.23 o 
   1   7   2     1830.16     2043.68     15.72 o 
   2   7   2      615.54      835.15      7.65 o 
   3   7   2     2198.04     2229.99     16.09 o 
   4   7   2     4853.32     5043.20     35.78 o 
   5   7   2      688.09      712.46      6.65 o 
   6   7   2        0.87        3.88      2.26 o 
   7   7   2       48.48       36.66      2.24 o 
   8   7   2      154.16      120.42      3.47 o 
   9   7   2      208.15      176.07      6.68 o 
  10   7   2       31.94       26.82      4.32 o 
  11   7   2        4.27        5.59      4.32 o 
 -11   8   2        0.07        4.26      4.60 o 
 -10   8   2        0.00        3.90      3.26 o 
  -9   8   2       20.48       15.68      2.68 o 
  -8   8   2       91.01       93.07      3.56 o 
  -7   8   2      490.73      458.88      5.34 o 
  -6   8   2        4.15        5.64      1.22 o 
  -5   8   2      560.50      588.12      5.26 o 
  -4   8   2     2003.05     2029.40     13.67 o 
  -3   8   2      518.23      626.82      4.83 o 
  -2   8   2      164.85      150.74      1.52 o 
  -1   8   2      822.98      857.58      5.96 o 
   0   8   2     6751.89     7068.34     53.74 o 
   1   8   2      878.03      936.86      7.67 o 
   2   8   2      309.78      366.04      4.41 o 
   3   8   2      125.45      143.89      3.71 o 
   4   8   2        0.78        6.57      0.95 o 
   5   8   2      419.85      386.57      4.26 o 
   6   8   2      493.44      445.22      6.23 o 
   7   8   2       72.76       53.01      2.41 o 
   8   8   2      110.59      105.81      3.70 o 
   9   8   2        5.70        6.39      3.48 o 
  10   8   2       17.08       24.05      4.32 o 
 -11   9   2       10.01       18.81      5.16 o 
 -10   9   2        3.67        4.56      3.48 o 
  -9   9   2      121.74      127.86      4.71 o 
  -8   9   2        1.26       -1.94      1.78 o 
  -7   9   2      707.58      689.54      6.96 o 
  -6   9   2        3.74        1.27      1.45 o 
  -5   9   2        0.00        0.51      0.95 o 
  -4   9   2      147.89      174.39      2.99 o 
  -3   9   2     3338.74     3762.27     24.21 o 
  -2   9   2     1226.27     1279.00      8.29 o 
  -1   9   2     1726.29     1882.26     12.98 o 
   0   9   2      793.26      842.30      9.15 o 
   1   9   2     1374.07     1443.21     12.43 o 
   2   9   2     9678.38    10587.71     87.26 o 
   3   9   2      997.68      951.60      8.00 o 
   4   9   2        8.56       21.51      1.23 o 
   5   9   2      144.05      137.62      2.39 o 
   6   9   2     1538.64     1443.76     13.33 o 
   7   9   2      131.35      136.15      3.06 o 
   8   9   2      140.45      126.50      5.31 o 
   9   9   2        2.09        1.58      3.35 o 
  10   9   2       61.04       75.32      6.27 o 
 -10  10   2        6.52       11.03      4.32 o 
  -9  10   2        3.84        2.01      2.39 o 
  -8  10   2       23.00       18.23      2.04 o 
  -7  10   2      148.65      150.66      3.57 o 
  -6  10   2      772.31      763.17      7.08 o 
  -5  10   2       24.48       21.35      1.32 o 
  -4  10   2     2444.95     2338.69     17.64 o 
  -3  10   2       58.73      100.77      2.12 o 
  -2  10   2      429.55      566.38      4.38 o 
  -1  10   2      332.50      343.07      5.08 o 
   0  10   2        4.40        0.31      0.53 o 
   1  10   2      162.73      183.45      2.51 o 
   2  10   2      471.34      629.49     21.68 o 
   3  10   2     2042.56     1875.47     14.90 o 
   4  10   2     1178.72     1197.47      9.40 o 
   5  10   2     2364.27     2474.33     19.57 o 
   6  10   2      274.69      264.45      4.18 o 
   7  10   2       47.27       34.86      1.99 o 
   8  10   2      135.72      138.98      4.98 o 
   9  10   2       67.45       67.55      5.56 o 
  10  10   2        1.00        1.43      4.34 o 
 -10  11   2        2.32        3.89      4.04 o 
  -9  11   2       62.74       60.07      4.10 o 
  -8  11   2       45.50       41.56      2.49 o 
  -7  11   2      841.56      852.14     11.76 o 
  -6  11   2     2033.69     2036.57     17.31 o 
  -5  11   2     1701.64     1764.67     14.95 o 
  -4  11   2      210.35      216.71      2.83 o 
  -3  11   2     4982.85     5201.09     35.05 o 
  -2  11   2      138.21      170.73      2.07 o 
  -1  11   2     1543.15     1542.51     12.33 o 
   0  11   2       96.28       75.65      1.59 o 
   1  11   2      962.78     1221.49      9.15 o 
   2  11   2     1233.58     1336.49     10.11 o 
   3  11   2     2096.95     2134.52     16.89 o 
   4  11   2     2425.81     2513.80     19.89 o 
   5  11   2      338.87      361.68      4.15 o 
   6  11   2     1235.04     1210.43     11.56 o 
   7  11   2      176.37      175.48      3.34 o 
   8  11   2        0.34       -0.30      2.48 o 
   9  11   2      100.31       95.51      8.84 o 
  10  11   2       30.23       28.43      4.74 o 
 -10  12   2       41.07       59.18      9.86 o 
  -9  12   2        1.81        3.67      2.75 o 
  -8  12   2        8.84        4.95      1.94 o 
  -7  12   2       14.73       12.24      1.92 o 
  -6  12   2     1541.18     1521.74     13.54 o 
  -5  12   2     2348.06     2383.15     21.23 o 
  -4  12   2     4100.96     4095.82     42.84 o 
  -3  12   2      241.77      283.17      3.10 o 
  -2  12   2       93.29      109.97      2.75 o 
  -1  12   2      144.31      107.46      2.38 o 
   0  12   2      415.85      375.98      3.54 o 
   1  12   2       82.71      122.78      2.57 o 
   2  12   2     1173.35     1193.63      9.20 o 
   3  12   2      827.89      839.77      7.43 o 
   4  12   2      430.14      437.52      5.01 o 
   5  12   2     3376.84     3170.36     24.84 o 
   6  12   2      419.87      409.85      5.11 o 
   7  12   2        3.06        5.36      2.12 o 
   8  12   2       30.89       19.24      3.01 o 
   9  12   2       52.13       59.89      5.47 o 
  10  12   2       14.58       25.16      4.74 o 
 -10  13   2       55.38       71.01      9.86 o 
  -9  13   2       64.89       77.22      5.37 o 
  -8  13   2        0.09        0.37      2.04 o 
  -7  13   2       45.09       36.43      2.59 o 
  -6  13   2      915.66      896.35      9.09 o 
  -5  13   2      754.81      776.84      8.54 o 
  -4  13   2       89.80       92.27      3.91 o 
  -3  13   2       11.43       14.41      1.27 o 
  -2  13   2      241.63      226.11      3.52 o 
  -1  13   2      741.67      828.28      6.80 o 
   0  13   2      610.09      592.08      5.46 o 
   1  13   2      848.19      775.42      7.22 o 
   2  13   2      293.23      359.96      3.54 o 
   3  13   2       73.44       62.42      2.04 o 
   4  13   2      228.32      234.62      3.52 o 
   5  13   2      464.06      452.08      4.88 o 
   6  13   2       18.50       14.27      1.41 o 
   7  13   2       15.93       10.23      2.27 o 
   8  13   2        7.72        6.53      2.71 o 
   9  13   2       26.48       26.15      3.69 o 
  10  13   2      238.23      288.33     16.57 o 
 -10  14   2       61.85       62.37      7.11 o 
  -9  14   2        4.73        5.12      4.32 o 
  -8  14   2       57.82       66.17      4.78 o 
  -7  14   2       45.60       40.14      3.23 o 
  -6  14   2     1072.51     1060.69     11.02 o 
  -5  14   2       22.68       24.63      2.22 o 
  -4  14   2      351.08      360.30      5.46 o 
  -3  14   2       50.68       41.31      2.49 o 
  -2  14   2      367.65      302.53      3.59 o 
  -1  14   2      104.02       96.85      2.52 o 
   0  14   2      113.65      137.24      2.23 o 
   1  14   2       37.53       55.64      2.92 o 
   2  14   2     1560.51     1609.06     12.26 o 
   3  14   2       36.74       44.11      1.69 o 
   4  14   2      580.81      559.32      6.13 o 
   5  14   2      137.59      105.76      2.54 o 
   6  14   2       23.08       16.81      1.99 o 
   7  14   2        3.46        2.36      2.24 o 
   8  14   2      109.16      118.28      5.23 o 
   9  14   2      219.83      238.42      7.35 o 
  -9  15   2        0.11       -0.14      4.32 o 
  -8  15   2       39.78       45.87      6.31 o 
  -7  15   2       18.08       16.89      2.64 o 
  -6  15   2      186.78      209.13      4.82 o 
  -5  15   2      598.44      602.15      8.03 o 
  -4  15   2       21.48       20.49      1.96 o 
  -3  15   2      494.83      483.50      6.80 o 
  -2  15   2      839.59      852.05     10.13 o 
  -1  15   2     1292.61     1243.88     11.58 o 
   0  15   2      391.87      357.74      3.97 o 
   1  15   2      749.37      696.72      6.43 o 
   2  15   2        7.27        7.01      1.74 o 
   3  15   2      490.75      498.61      5.07 o 
   4  15   2      390.56      324.60      3.98 o 
   5  15   2       29.71       29.19      2.19 o 
   6  15   2        1.12       -1.23      1.77 o 
   7  15   2        0.17       -2.37      2.30 o 
   8  15   2       23.93       19.98      3.26 o 
   9  15   2       43.51       42.35      4.24 o 
  -9  16   2       13.47       11.67      5.00 o 
  -8  16   2       38.04       30.21      4.74 o 
  -7  16   2       59.69       63.56      4.75 o 
  -6  16   2      255.93      262.22      6.28 o 
  -5  16   2      599.15      588.23      8.40 o 
  -4  16   2       16.07       15.46      1.98 o 
  -3  16   2        4.71        5.26      2.26 o 
  -2  16   2      655.15      660.63      9.15 o 
  -1  16   2       27.47       29.08      4.40 o 
   0  16   2      458.35      423.31      4.59 o 
   1  16   2      158.65      149.59      3.85 o 
   2  16   2        4.40        5.42      1.15 o 
   3  16   2       75.09       53.21      2.07 o 
   4  16   2       90.91       86.91      2.65 o 
   5  16   2        0.15       -0.67      1.83 o 
   6  16   2        0.09        1.26      1.91 o 
   7  16   2       15.07       17.71      2.67 o 
   8  16   2       32.92       31.29      3.63 o 
   9  16   2       22.31       32.66      4.24 o 
  -9  17   2      155.57      181.23      9.06 o 
  -8  17   2       20.78       26.57      4.72 o 
  -7  17   2      146.65      150.35      5.83 o 
  -6  17   2        6.29        4.57      2.77 o 
  -5  17   2       29.84       23.88      3.03 o 
  -4  17   2      423.74      414.25      7.37 o 
  -3  17   2       20.12       17.48      2.51 o 
  -2  17   2      265.87      255.58      6.27 o 
  -1  17   2      144.53      135.61      3.17 o 
   0  17   2      341.33      326.91      4.54 o 
   1  17   2       65.17       62.53      2.17 o 
   2  17   2       10.40       11.56      1.53 o 
   3  17   2      120.10      122.77      3.97 o 
   4  17   2       82.63       83.99      3.50 o 
   5  17   2       14.55       21.65      2.22 o 
   6  17   2        0.03       -0.47      2.06 o 
   7  17   2       33.00       31.36      3.46 o 
   8  17   2      180.27      208.00      6.61 o 
   9  17   2       16.81       27.01      6.71 o 
  -9  18   2       37.04       41.40      5.71 o 
  -8  18   2      168.56      183.32      8.63 o 
  -7  18   2       11.82       10.58      3.30 o 
  -6  18   2       80.03       45.56      4.88 o 
  -5  18   2      240.23      238.31      9.03 o 
  -4  18   2      148.61      109.27      5.92 o 
  -3  18   2      316.74      306.97      7.13 o 
  -2  18   2       60.21       46.92      7.43 o 
  -1  18   2     1788.00     1723.72     15.82 o 
   0  18   2     1026.52      948.10      8.61 o 
   1  18   2      967.42      968.35      8.77 o 
   2  18   2       68.73       73.57      2.72 o 
   3  18   2       91.69       78.83      2.73 o 
   4  18   2      435.52      441.54      6.41 o 
   5  18   2       57.44       66.96      3.39 o 
   6  18   2        0.02       -0.97      2.44 o 
   7  18   2       97.07       95.98      5.07 o 
   8  18   2        0.70        6.71      4.46 o 
  -8  19   2       43.10       42.53      5.43 o 
  -7  19   2       17.55        7.31      3.30 o 
  -6  19   2       39.42       30.80      5.92 o 
  -5  19   2      221.44      183.54      8.67 o 
  -4  19   2      309.64      280.38      6.27 o 
  -3  19   2        1.05       -1.54      3.08 o 
  -2  19   2     2749.96     2696.66     29.33 o 
  -1  19   2     2281.46     2171.48     24.04 o 
   0  19   2      371.95      410.08      6.14 o 
   1  19   2      498.40      479.08      6.88 o 
   2  19   2      469.08      433.39      5.82 o 
   3  19   2      188.90      183.26      3.87 o 
   4  19   2      103.71       72.80      3.42 o 
   5  19   2       11.73       16.40      2.23 o 
   6  19   2       30.06       30.92      3.69 o 
   7  19   2        7.25        5.32      4.04 o 
   8  19   2      186.67      193.32      8.35 o 
  -8  20   2        0.79        2.27      4.72 o 
  -7  20   2      111.21      119.35      7.19 o 
  -6  20   2        3.06       -0.44      4.04 o 
  -5  20   2        5.77        8.10      3.40 o 
  -4  20   2       33.03       23.04      3.50 o 
  -3  20   2       89.08       82.03      9.57 o 
  -2  20   2      423.44      482.80     17.31 o 
  -1  20   2      202.14      220.93      7.57 o 
   0  20   2     1158.84     1122.36     12.43 o 
   1  20   2      642.17      617.02      8.08 o 
   2  20   2       92.03       83.35      3.71 o 
   3  20   2      303.39      263.74      6.65 o 
   4  20   2       35.67       27.36      2.67 o 
   5  20   2      290.30      272.28      6.15 o 
   6  20   2      398.47      416.71     18.44 o 
   7  20   2        3.94       13.44      4.26 o 
   8  20   2       54.14       68.27      7.11 o 
  -8  21   2        5.82        1.58      7.10 o 
  -7  21   2        7.13        5.68      4.60 o 
  -6  21   2       88.93       94.97      6.69 o 
  -5  21   2       35.31       21.34      4.32 o 
  -4  21   2      198.01      175.67     10.85 o 
  -3  21   2      743.31      709.61     10.49 o 
  -2  21   2      123.80      120.47      5.91 o 
  -1  21   2       57.94       53.29      3.86 o 
   0  21   2        4.45       29.59      6.31 o 
   1  21   2        1.02       15.70      2.81 o 
   2  21   2      111.00      109.57      5.38 o 
   3  21   2        0.11       -2.06      2.61 o 
   4  21   2       15.61       17.96      2.64 o 
   5  21   2       50.75       71.22      4.31 o 
   6  21   2      171.27      211.10      8.48 o 
   7  21   2      118.36      122.58      7.24 o 
  -7  22   2       21.57       28.96      5.28 o 
  -6  22   2       22.37       29.01      4.88 o 
  -5  22   2       37.98       29.61      4.74 o 
  -4  22   2      223.20      235.32      8.50 o 
  -3  22   2      245.96      251.66      8.68 o 
  -2  22   2        3.00        3.77      3.47 o 
  -1  22   2      336.54      305.63      6.47 o 
   0  22   2      196.67      184.29      5.58 o 
   1  22   2       20.41       26.91      2.92 o 
   2  22   2      598.39      556.69      8.83 o 
   3  22   2       31.26       22.38      3.07 o 
   4  22   2        4.63        0.72      3.76 o 
   5  22   2       24.02       19.48      8.09 o 
   6  22   2        3.92       13.23      4.55 o 
   7  22   2        0.11       -0.29      4.55 o 
  -7  23   2       23.05       19.54      8.48 o 
  -6  23   2        1.29       -4.31      4.32 o 
  -5  23   2        3.56        7.11      4.44 o 
  -4  23   2       17.02       12.67      5.72 o 
  -3  23   2       25.59       31.37      4.93 o 
  -2  23   2       65.63       70.38      7.69 o 
  -1  23   2      100.88      105.03      5.58 o 
   0  23   2       67.02       79.15      6.26 o 
   1  23   2       32.10       26.48      3.56 o 
   2  23   2      114.29      100.84     16.96 o 
   3  23   2        1.73        0.39      3.63 o 
   4  23   2       56.85       60.56      5.86 o 
   5  23   2        1.57        0.54      4.04 o 
   6  23   2        0.80        1.65      4.60 o 
  -6  24   2        0.78       -1.71      8.68 o 
  -5  24   2       79.26       78.39      6.63 o 
  -4  24   2       13.81       10.37      4.32 o 
  -3  24   2       80.09       78.55      7.69 o 
  -2  24   2       52.66       61.62      5.84 o 
  -1  24   2       20.99       26.73      4.44 o 
   0  24   2        4.97        4.14      3.91 o 
   1  24   2       66.45       48.04      6.11 o 
   2  24   2        0.13       -2.70      3.59 o 
   3  24   2       76.84       74.20      6.27 o 
   4  24   2       54.37       47.48      5.31 o 
   5  24   2       87.50       81.18      6.55 o 
   6  24   2       74.43       85.74      7.24 o 
  -5  25   2       22.23       32.68      5.28 o 
  -4  25   2        5.86        2.65      4.04 o 
  -3  25   2      180.38      163.48      8.48 o 
  -2  25   2        9.56        4.03      4.04 o 
  -1  25   2      144.16      125.85      6.96 o 
   0  25   2       45.56       32.91      4.60 o 
   1  25   2       75.29       69.40      5.71 o 
   2  25   2       48.37       31.91      4.60 o 
   3  25   2        3.34        0.24      4.34 o 
   4  25   2       70.76       75.38     10.06 o 
   5  25   2       57.17       63.29      6.71 o 
  -5  26   2      103.79      119.67      8.88 o 
  -4  26   2       77.55      105.67      7.36 o 
  -3  26   2       19.42       14.81      4.72 o 
  -2  26   2      272.99      277.67      9.47 o 
  -1  26   2        0.55        3.75      4.18 o 
   0  26   2        6.02       11.53      4.32 o 
   1  26   2       78.81       74.64      6.40 o 
   2  26   2       90.00      117.38      7.25 o 
   3  26   2        1.48        2.56      4.54 o 
   4  26   2       20.07       12.65      6.11 o 
  -4  27   2        3.87        3.16      4.74 o 
  -3  27   2       52.27       44.14      5.56 o 
  -2  27   2        0.43       10.72      4.72 o 
  -1  27   2       40.65       41.65      5.28 o 
   0  27   2       41.85       32.94      5.16 o 
   1  27   2        0.81        3.67      4.32 o 
   2  27   2       16.22       20.34      8.09 o 
   3  27   2       21.46       18.75      6.71 o 
  -2  28   2        6.60        3.19      7.69 o 
  -1  28   2        6.02       12.42      6.71 o 
   0  28   2        5.10        2.17      4.46 o 
   1  28   2       19.13       35.72      5.43 o 
   2  28   2        0.35        0.42      5.72 o 
 -11   1   3        2.26        2.03      2.90 o 
 -10   1   3        2.35       -1.97      2.53 o 
  -9   1   3        1.26        0.01      2.16 o 
  -8   1   3      129.68      112.90      3.63 o 
  -7   1   3      670.09      656.58      7.04 o 
  -6   1   3       65.86       92.38      2.30 o 
  -5   1   3       90.94       69.94      1.99 o 
  -4   1   3        3.97       -0.50      0.78 o 
  -3   1   3     1162.30     1280.66      8.25 o 
  -2   1   3       31.03       55.60      2.09 o 
  -1   1   3       10.35       30.35      1.50 o 
   0   1   3     1777.66     1955.51     34.23 o 
   1   1   3      530.43      578.56      6.98 o 
   2   1   3     2023.42     2169.83     21.50 o 
   3   1   3    12265.56    12618.09     95.43 o 
   4   1   3     1370.37     1448.90     10.85 o 
   5   1   3     2808.24     2861.96     20.86 o 
   6   1   3        0.13       -2.34      1.22 o 
   7   1   3      457.27      423.69      5.53 o 
   8   1   3      378.72      368.62      6.81 o 
   9   1   3        1.71        1.78      3.07 o 
  10   1   3        1.27       -0.67      3.31 o 
  11   1   3        3.96        6.90      3.91 o 
 -11   2   3       18.07       18.82      3.19 o 
 -10   2   3       24.96       23.02      2.94 o 
  -9   2   3      481.90      465.91      7.15 o 
  -8   2   3      177.97      158.61      3.63 o 
  -7   2   3     2190.75     2260.38     17.61 o 
  -6   2   3     2620.21     2567.49     20.85 o 
  -5   2   3      180.18      186.28      2.61 o 
  -4   2   3     1781.63     2010.90     15.06 o 
  -3   2   3       87.70       44.25      0.99 o 
  -2   2   3      677.61      838.37      5.47 o 
  -1   2   3    40724.75    39450.54    790.19 o 
   0   2   3      159.01      183.19      2.37 o 
   1   2   3       23.80       24.69      1.14 o 
   2   2   3      637.81      559.06      6.21 o 
   3   2   3     3582.12     3776.51     26.62 o 
   4   2   3     6831.05     6498.36     48.94 o 
   5   2   3       83.85      113.94      4.38 o 
   6   2   3     1879.71     1799.21     14.84 o 
   7   2   3     1011.07      958.04     10.77 o 
   8   2   3        5.43        9.89      2.35 o 
   9   2   3      405.85      366.02      9.34 o 
  10   2   3       11.07        9.67      3.63 o 
  11   2   3       13.12        8.88      4.18 o 
 -11   3   3      117.56      124.02      5.37 o 
 -10   3   3       52.47       44.57      4.21 o 
  -9   3   3        4.97        2.64      2.49 o 
  -8   3   3        0.05       -2.35      1.85 o 
  -7   3   3      823.37      814.54      7.64 o 
  -6   3   3      326.07      333.34      3.98 o 
  -5   3   3        9.01       -0.18      1.27 o 
  -4   3   3      634.89      658.45      5.36 o 
  -3   3   3      140.43       92.04      1.26 o 
  -2   3   3      726.45      626.83      4.98 o 
  -1   3   3     5608.75     5780.72     35.66 o 
   0   3   3      972.00     1075.03     11.24 o 
   1   3   3     1024.12      986.20     10.26 o 
   2   3   3       80.01      135.93      1.77 o 
   3   3   3     3882.47     4232.77     29.86 o 
   4   3   3       88.55       77.76      4.03 o 
   5   3   3     3266.93     3313.04     27.69 o 
   6   3   3       13.06       11.04      1.70 o 
   7   3   3      577.91      541.17      7.20 o 
   8   3   3       22.41       26.51      2.81 o 
   9   3   3      329.97      312.56      8.78 o 
  10   3   3       25.91       12.95      3.76 o 
  11   3   3       22.52       22.27      4.44 o 
 -11   4   3        1.01        7.83      4.44 o 
 -10   4   3      213.89      240.54      6.29 o 
  -9   4   3        0.42       -0.70      2.41 o 
  -8   4   3      441.06      419.61      5.55 o 
  -7   4   3      334.13      354.96      4.42 o 
  -6   4   3      552.02      558.59      5.53 o 
  -5   4   3       77.57       74.50      2.60 o 
  -4   4   3     1148.34     1147.90      9.11 o 
  -3   4   3     2594.60     2461.02     15.20 o 
  -2   4   3     8740.31     8689.81     52.99 o 
  -1   4   3     3814.61     4018.08     25.43 o 
   0   4   3     4063.82     3953.18     35.38 o 
   1   4   3     2092.04     2290.33     18.79 o 
   2   4   3     2614.07     2687.41     24.13 o 
   3   4   3      754.66      834.88      6.88 o 
   4   4   3     7395.82     8061.15     65.54 o 
   5   4   3      194.13      197.18      4.84 o 
   6   4   3     2621.27     2603.24     29.52 o 
   7   4   3        6.19        8.13      2.00 o 
   8   4   3      207.29      228.55      5.23 o 
   9   4   3        1.18        5.72      3.35 o 
  10   4   3      242.07      217.27      7.80 o 
  11   4   3       41.59       40.92      4.88 o 
 -11   5   3       49.49       51.74      6.34 o 
 -10   5   3        3.67        7.64      2.73 o 
  -9   5   3      531.03      546.75      9.73 o 
  -8   5   3      818.84      809.38      8.40 o 
  -7   5   3      121.22      117.68      2.80 o 
  -6   5   3      982.29     1024.71      8.30 o 
  -5   5   3      537.17      514.21      5.04 o 
  -4   5   3      867.89      849.05      6.69 o 
  -3   5   3      691.79      680.80      4.83 o 
  -2   5   3      374.09      383.63      2.65 o 
  -1   5   3     4368.23     4323.92     26.06 o 
   0   5   3       15.62       24.57      1.39 o 
   1   5   3     1063.60     1147.72      9.77 o 
   2   5   3     2024.39     1988.10     18.24 o 
   3   5   3        0.45        1.05      1.14 o 
   4   5   3     1377.18     1457.30     13.98 o 
   5   5   3     1403.46     1497.66     14.66 o 
   6   5   3      107.15      108.94      4.41 o 
   7   5   3      124.84      106.12      3.80 o 
   8   5   3      356.10      293.71      6.69 o 
   9   5   3      248.42      234.04      7.52 o 
  10   5   3       12.14       16.77      4.93 o 
  11   5   3       76.34       82.67     11.44 o 
 -11   6   3        1.94        5.09      4.60 o 
 -10   6   3       21.22       18.84      2.99 o 
  -9   6   3      194.65      196.91      5.53 o 
  -8   6   3      707.16      735.82      7.90 o 
  -7   6   3      157.54      151.34      2.94 o 
  -6   6   3      538.06      519.91      5.35 o 
  -5   6   3      222.52      282.71      3.28 o 
  -4   6   3      145.81      169.01      2.32 o 
  -3   6   3      530.65      609.77      4.45 o 
  -2   6   3     3500.25     3545.99     20.58 o 
  -1   6   3     1274.35     1351.12      8.51 o 
   0   6   3     5279.15     5386.94     53.08 o 
   1   6   3      136.33      138.93      1.97 o 
   2   6   3      911.08      911.65      8.21 o 
   3   6   3       32.08       22.93      1.93 o 
   4   6   3        9.52        3.32      1.59 o 
   5   6   3       23.81       47.03      2.67 o 
   6   6   3     1975.74     1943.90     18.96 o 
   7   6   3     1075.99     1000.73     12.48 o 
   8   6   3        8.16        5.41      2.61 o 
   9   6   3        5.50        0.99      3.07 o 
  10   6   3      158.07      174.51      7.24 o 
 -11   7   3       21.02       21.18      4.88 o 
 -10   7   3        2.95        3.93      2.76 o 
  -9   7   3       35.91       31.13      2.96 o 
  -8   7   3      214.18      233.04      4.63 o 
  -7   7   3       81.02       79.65      2.79 o 
  -6   7   3      342.14      339.40      4.17 o 
  -5   7   3     1889.89     1886.35     13.75 o 
  -4   7   3       78.62       98.20      2.04 o 
  -3   7   3      688.79      752.22      5.31 o 
  -2   7   3      173.93      166.34      2.07 o 
  -1   7   3      614.06      769.45      5.43 o 
   0   7   3     1693.44     1737.29     13.52 o 
   1   7   3      782.86      845.36      6.94 o 
   2   7   3     1556.30     1668.52     15.60 o 
   3   7   3      207.66      203.70      3.24 o 
   4   7   3      399.94      390.55      5.96 o 
   5   7   3      151.12      151.93      3.16 o 
   6   7   3       32.06       41.83      4.09 o 
   7   7   3        2.93        2.43      1.72 o 
   8   7   3        5.21        1.94      2.48 o 
   9   7   3       21.81       27.25      3.76 o 
  10   7   3       55.35       66.64      5.99 o 
 -11   8   3       63.04       87.12      7.53 o 
 -10   8   3      268.78      296.26      8.18 o 
  -9   8   3       17.85       31.43      4.86 o 
  -8   8   3      257.39      253.00      4.77 o 
  -7   8   3     1136.73     1083.96      9.03 o 
  -6   8   3       18.97       12.95      1.42 o 
  -5   8   3       41.99       44.09      1.79 o 
  -4   8   3     4751.69     4855.85     32.91 o 
  -3   8   3     1430.63     1401.40      9.19 o 
  -2   8   3     1761.16     1921.60     12.69 o 
  -1   8   3     4055.32     4285.03     28.57 o 
   0   8   3       32.93       80.61      1.34 o 
   1   8   3      152.82      154.78      2.05 o 
   2   8   3       84.15      103.64      3.76 o 
   3   8   3     4802.68     4712.78     42.65 o 
   4   8   3     1099.83     1093.68      9.20 o 
   5   8   3        2.33        0.52      1.59 o 
   6   8   3     2550.03     2417.38     25.77 o 
   7   8   3      150.71      126.09      3.88 o 
   8   8   3      289.25      272.53      6.59 o 
   9   8   3       89.92       91.61      5.56 o 
  10   8   3       85.61       82.50      6.52 o 
 -10   9   3       47.61       53.53      7.30 o 
  -9   9   3      777.70      819.46     11.69 o 
  -8   9   3      387.10      395.60      5.96 o 
  -7   9   3        1.51        5.47      1.55 o 
  -6   9   3      147.76      132.81      2.81 o 
  -5   9   3      436.11      448.95      5.16 o 
  -4   9   3     1161.60     1271.33      9.67 o 
  -3   9   3       99.75       76.29      1.64 o 
  -2   9   3     1124.73     1046.55      7.99 o 
  -1   9   3      412.66      499.62      4.31 o 
   0   9   3      345.31      373.70      3.69 o 
   1   9   3    10019.29    10156.57     91.23 o 
   2   9   3    10856.42    11442.92    102.86 o 
   3   9   3      284.26      308.13      4.85 o 
   4   9   3      989.90      948.23      8.19 o 
   5   9   3      415.25      397.28      4.77 o 
   6   9   3       15.47       23.74      2.26 o 
   7   9   3       18.16       12.96      2.64 o 
   8   9   3       35.16       33.53      3.30 o 
   9   9   3      166.99      179.26      6.96 o 
  10   9   3      195.58      222.20      8.35 o 
 -10  10   3       30.53       30.17      4.72 o 
  -9  10   3        0.38        8.15      3.17 o 
  -8  10   3      504.74      521.33      6.90 o 
  -7  10   3      327.03      323.33      5.41 o 
  -6  10   3      262.12      254.69      3.66 o 
  -5  10   3      141.17      144.93      2.74 o 
  -4  10   3      274.01      265.46      3.16 o 
  -3  10   3      565.24      511.31      4.29 o 
  -2  10   3     2140.01     2251.62     16.45 o 
  -1  10   3       20.34       32.98      1.44 o 
   0  10   3      253.33      218.36      2.84 o 
   1  10   3       35.45       74.09      5.14 o 
   2  10   3     6676.59     6638.30     59.31 o 
   3  10   3      273.40      230.95      3.68 o 
   4  10   3       30.07       23.74      1.30 o 
   5  10   3      618.96      634.14      6.69 o 
   6  10   3      353.93      339.62      5.79 o 
   7  10   3       40.98       33.98      2.59 o 
   8  10   3        9.37        9.47      2.55 o 
   9  10   3       16.10       12.48      3.76 o 
  10  10   3      456.89      476.67     11.99 o 
 -10  11   3        8.35        6.71      6.31 o 
  -9  11   3       25.53       23.78      2.65 o 
  -8  11   3       18.91       14.82      2.09 o 
  -7  11   3        1.02        3.16      2.35 o 
  -6  11   3      355.97      363.13      5.05 o 
  -5  11   3      344.27      294.78      3.78 o 
  -4  11   3       15.48       19.20      1.25 o 
  -3  11   3      452.78      406.97      4.28 o 
  -2  11   3      463.29      405.73      3.82 o 
  -1  11   3      289.66      330.66      3.09 o 
   0  11   3     1688.28     1803.23     14.13 o 
   1  11   3      378.40      329.35      4.03 o 
   2  11   3      445.12      411.62      4.86 o 
   3  11   3      154.99      160.48      4.02 o 
   4  11   3       64.31       78.44      2.52 o 
   5  11   3        9.55       11.59      2.09 o 
   6  11   3        5.21        1.52      1.72 o 
   7  11   3        6.72        3.69      2.08 o 
   8  11   3       80.48       81.08      4.52 o 
   9  11   3        1.94        8.91      3.76 o 
  10  11   3        2.12       11.92      4.32 o 
 -10  12   3       48.13       63.91     10.65 o 
  -9  12   3        0.04       -2.61      2.84 o 
  -8  12   3       20.47       11.24      2.04 o 
  -7  12   3     1225.98     1246.76     12.83 o 
  -6  12   3      111.54       95.66      3.24 o 
  -5  12   3      443.83      413.80      5.20 o 
  -4  12   3      798.24      800.44      7.64 o 
  -3  12   3      739.04      813.03      9.68 o 
  -2  12   3      116.95      166.51      2.54 o 
  -1  12   3      293.37      281.84      3.17 o 
   0  12   3      490.89      590.85      5.33 o 
   1  12   3        4.24        3.78      1.02 o 
   2  12   3      157.00      143.92      2.63 o 
   3  12   3     1985.15     2032.49     17.72 o 
   4  12   3      564.04      564.38      5.87 o 
   5  12   3      424.99      441.81      5.32 o 
   6  12   3      209.29      191.15      4.08 o 
   7  12   3       31.82       36.62      2.75 o 
   8  12   3        1.11        2.56      2.57 o 
   9  12   3      364.23      409.68     10.59 o 
  10  12   3        0.12        5.01      4.32 o 
 -10  13   3        2.06        3.55      7.10 o 
  -9  13   3       64.25       64.22      6.71 o 
  -8  13   3       58.03       63.72      3.32 o 
  -7  13   3       23.82       22.68      2.46 o 
  -6  13   3        3.59        4.59      1.85 o 
  -5  13   3       89.00       80.89      2.49 o 
  -4  13   3      152.63      124.26      3.25 o 
  -3  13   3      147.07      163.03      3.72 o 
  -2  13   3       43.04       43.77      3.01 o 
  -1  13   3       16.83       15.90      0.99 o 
   0  13   3      142.07      166.62      2.33 o 
   1  13   3     1309.64     1342.26     11.88 o 
   2  13   3     1020.22      953.79      9.79 o 
   3  13   3      297.76      284.94      3.14 o 
   4  13   3     1071.26     1068.36      9.95 o 
   5  13   3       31.31       20.26      1.59 o 
   6  13   3       34.46       26.59      2.09 o 
   7  13   3        0.22        0.01      2.04 o 
   8  13   3       39.38       29.79      3.17 o 
   9  13   3      158.86      187.94      7.80 o 
  10  13   3       36.49       35.67      5.16 o 
 -10  14   3       87.26      102.65      8.37 o 
  -9  14   3        0.01        0.20      4.46 o 
  -8  14   3      167.65      162.86      4.64 o 
  -7  14   3      420.35      376.01      6.45 o 
  -6  14   3      111.97      102.73      3.54 o 
  -5  14   3      236.36      242.94      5.20 o 
  -4  14   3      718.81      705.60      7.77 o 
  -3  14   3       75.22       83.34      3.17 o 
  -2  14   3      614.43      557.65      6.07 o 
  -1  14   3      228.87      227.95      2.96 o 
   0  14   3      919.78      877.15      7.67 o 
   1  14   3      307.59      254.67      3.16 o 
   2  14   3       12.92       15.10      1.39 o 
   3  14   3      211.48      218.97      2.71 o 
   4  14   3      146.37      130.51      3.29 o 
   5  14   3       88.38       76.62      2.92 o 
   6  14   3       62.86       56.30      2.92 o 
   7  14   3        0.84       -0.31      2.20 o 
   8  14   3        0.05       -1.20      2.65 o 
   9  14   3      167.54      219.81      8.37 o 
  -9  15   3        5.57        2.85      4.60 o 
  -8  15   3       90.16      104.56      6.83 o 
  -7  15   3        7.00        1.35      2.57 o 
  -6  15   3       79.43       80.46      3.68 o 
  -5  15   3      853.66      862.68      8.67 o 
  -4  15   3      491.73      460.33     14.29 o 
  -3  15   3     1458.01     1352.02     42.47 o 
  -2  15   3      217.29      217.84      3.50 o 
  -1  15   3      360.50      349.06      4.01 o 
   0  15   3      587.49      584.09      5.70 o 
   1  15   3       45.42       48.29      1.82 o 
   2  15   3      771.53      692.10      6.26 o 
   3  15   3      695.83      670.40      6.19 o 
   4  15   3      317.89      282.00      3.95 o 
   5  15   3      134.15      149.31      3.65 o 
   6  15   3      111.58      116.60      3.55 o 
   7  15   3      244.97      257.05      5.77 o 
   8  15   3       69.31       77.49      4.74 o 
   9  15   3       11.75       14.40      4.46 o 
  -9  16   3        0.20       -4.20      7.69 o 
  -8  16   3       61.76       68.32      6.27 o 
  -7  16   3        1.00       -2.59      2.96 o 
  -6  16   3     1661.06     1660.71     23.97 o 
  -5  16   3      439.73      404.28      6.48 o 
  -4  16   3     1283.67     1123.27     14.27 o 
  -3  16   3     1746.16     1696.68     19.70 o 
  -2  16   3      688.53      749.33      8.81 o 
  -1  16   3      101.62       97.45      2.32 o 
   0  16   3     2622.08     2566.79     20.34 o 
   1  16   3     1731.23     1567.12     12.93 o 
   2  16   3      533.19      519.86      5.48 o 
   3  16   3       19.65       23.93      1.68 o 
   4  16   3     1721.01     1557.98     16.18 o 
   5  16   3      285.65      265.86      4.76 o 
   6  16   3      627.25      668.46      8.52 o 
   7  16   3      105.06      101.15      4.38 o 
   8  16   3       69.48       67.78      4.92 o 
   9  16   3       38.57       42.30      5.02 o 
  -9  17   3        0.12        1.58      5.13 o 
  -8  17   3       86.87       99.35      7.08 o 
  -7  17   3       67.68       75.72      4.83 o 
  -6  17   3       30.47       44.93      6.89 o 
  -5  17   3      360.03      350.05      8.07 o 
  -4  17   3       85.90       90.27      4.22 o 
  -3  17   3      559.87      518.18      9.46 o 
  -2  17   3      181.49      168.71      3.76 o 
  -1  17   3        2.63        4.89      1.29 o 
   0  17   3       61.79       70.23      3.91 o 
   1  17   3      937.79      911.72      8.25 o 
   2  17   3      201.06      193.58      3.14 o 
   3  17   3      831.96      812.12      8.30 o 
   4  17   3        0.05        6.44      2.06 o 
   5  17   3      362.33      349.87      5.54 o 
   6  17   3        1.47        2.74      2.07 o 
   7  17   3       29.42       20.61      3.17 o 
   8  17   3       51.16       63.62      4.84 o 
   9  17   3       19.24       11.05      6.31 o 
  -9  18   3       58.68       67.06      7.24 o 
  -8  18   3       25.79       34.15      5.16 o 
  -7  18   3        0.03       -2.68      2.89 o 
  -6  18   3      198.94      187.62      6.09 o 
  -5  18   3       38.84       28.16      3.69 o 
  -4  18   3       28.40       13.86      2.74 o 
  -3  18   3      105.89      102.63      5.66 o 
  -2  18   3      159.39      164.17      4.62 o 
  -1  18   3      680.53      675.83      7.56 o 
   0  18   3      212.79      215.51      3.44 o 
   1  18   3        0.10        5.63      1.56 o 
   2  18   3        0.00        2.60      1.56 o 
   3  18   3       65.33       69.15      2.66 o 
   4  18   3      578.80      529.32      7.07 o 
   5  18   3       30.01       26.58      2.22 o 
   6  18   3        6.28        2.68      2.49 o 
   7  18   3       12.76       13.63      3.17 o 
   8  18   3      174.81      205.14      8.48 o 
  -8  19   3       29.76       43.47      5.71 o 
  -7  19   3       68.96       63.35      6.34 o 
  -6  19   3       61.38       52.17      4.40 o 
  -5  19   3       23.13       19.00      3.47 o 
  -4  19   3      239.71      241.40      8.66 o 
  -3  19   3       16.63        7.64      3.01 o 
  -2  19   3      119.54      150.80      8.80 o 
  -1  19   3      304.93      327.91      6.26 o 
   0  19   3       78.76      104.76      4.15 o 
   1  19   3      447.51      446.49      6.15 o 
   2  19   3      430.95      390.73      5.46 o 
   3  19   3       48.67       42.74      2.96 o 
   4  19   3        3.85        5.92      1.97 o 
   5  19   3       14.25       16.54      2.17 o 
   6  19   3       11.04       18.09      2.81 o 
   7  19   3      194.06      215.56      7.95 o 
   8  19   3       42.94       60.88      6.69 o 
  -8  20   3       52.62       52.70      7.10 o 
  -7  20   3        5.55        1.43      4.32 o 
  -6  20   3      205.09      184.98      7.92 o 
  -5  20   3        5.37        3.40      3.88 o 
  -4  20   3       67.63       51.64      8.09 o 
  -3  20   3       40.49       32.20      4.60 o 
  -2  20   3     1522.27     1539.82     18.26 o 
  -1  20   3      225.70      223.47      5.45 o 
   0  20   3      305.25      321.28      5.57 o 
   1  20   3      817.24      801.79      9.52 o 
   2  20   3       40.73       24.96      2.07 o 
   3  20   3        4.78        6.88      2.09 o 
   4  20   3      567.89      577.12      8.68 o 
   5  20   3        6.31        7.06      2.61 o 
   6  20   3      534.82      571.18     26.04 o 
   7  20   3       17.35       39.56      4.72 o 
   8  20   3       86.79       98.03      7.25 o 
  -7  21   3       66.61       64.78      6.63 o 
  -6  21   3       20.95       17.38      4.60 o 
  -5  21   3      138.08      132.24      7.01 o 
  -4  21   3       46.07       31.22      4.44 o 
  -3  21   3      662.48      635.28     13.51 o 
  -2  21   3      299.12      314.39     10.75 o 
  -1  21   3       88.81       96.19      4.28 o 
   0  21   3       47.49       45.94      3.55 o 
   1  21   3        5.66        6.62      3.59 o 
   2  21   3       35.17       22.89      2.60 o 
   3  21   3      292.18      281.25      6.55 o 
   4  21   3        9.12       16.78      3.70 o 
   5  21   3       59.42       72.53      8.48 o 
   6  21   3       87.72      110.99      6.91 o 
   7  21   3      189.53      202.57      8.48 o 
  -7  22   3        3.14        4.93      4.88 o 
  -6  22   3        0.99       -2.37      4.16 o 
  -5  22   3        6.13       -3.57      4.93 o 
  -4  22   3       28.59       35.22      4.55 o 
  -3  22   3       88.02       92.79     13.02 o 
  -2  22   3      989.22      921.63     17.55 o 
  -1  22   3      166.59      170.63      6.23 o 
   0  22   3       90.94       88.03      5.22 o 
   1  22   3        1.91        1.30      3.03 o 
   2  22   3       62.96       64.96      5.67 o 
   3  22   3      302.54      281.20     14.40 o 
   4  22   3      260.72      220.82      9.86 o 
   5  22   3        0.00       -2.73      8.09 o 
   6  22   3       57.03       55.11      7.50 o 
   7  22   3       23.27       16.32      5.00 o 
  -6  23   3       45.67       54.68      5.99 o 
  -5  23   3       77.56       89.81      6.80 o 
  -4  23   3       35.80       43.34      5.28 o 
  -3  23   3       48.93       44.89      5.16 o 
  -2  23   3      308.34      295.84      9.32 o 
  -1  23   3     1224.34     1187.90     21.18 o 
   0  23   3      106.11       94.52      6.40 o 
   1  23   3      429.44      407.95     10.44 o 
   2  23   3       11.33        5.86      3.59 o 
   3  23   3       55.28       48.76      5.58 o 
   4  23   3        7.18        6.53      3.98 o 
   5  23   3       51.61       56.13      6.14 o 
   6  23   3        0.53        1.17      4.44 o 
  -6  24   3        6.81       14.64      5.11 o 
  -5  24   3        9.37       26.74      4.83 o 
  -4  24   3       69.99       78.68      6.44 o 
  -3  24   3       24.10       22.26      5.72 o 
  -2  24   3        1.18        6.58      4.04 o 
  -1  24   3       26.67       66.28      8.68 o 
   0  24   3      227.77      246.88      8.35 o 
   1  24   3       19.14       26.82      4.16 o 
   2  24   3        2.30        3.04      3.88 o 
   3  24   3        0.19       -1.18      3.91 o 
   4  24   3        0.20       -0.78      3.98 o 
   5  24   3       62.49       45.63      9.07 o 
   6  24   3        0.31        3.97      4.88 o 
  -5  25   3       71.55       82.88      6.91 o 
  -4  25   3        0.31        1.83      4.32 o 
  -3  25   3       93.05       87.71      6.80 o 
  -2  25   3       37.63       31.98      4.72 o 
  -1  25   3        1.10        2.37      3.91 o 
   0  25   3        0.03        2.88      4.04 o 
   1  25   3        1.45       -1.18      3.76 o 
   2  25   3        0.21        1.46      3.76 o 
   3  25   3       75.27       68.10      6.55 o 
   4  25   3       30.81       25.64      4.88 o 
   5  25   3        0.05       -3.74      6.11 o 
  -4  26   3        3.11        4.60      4.60 o 
  -3  26   3        2.83       -1.01      4.44 o 
  -2  26   3      123.40      132.54      8.09 o 
  -1  26   3        1.72        5.02      4.16 o 
   0  26   3       75.77       83.21      6.55 o 
   1  26   3       24.66       21.44      4.60 o 
   2  26   3      391.33      383.31     11.44 o 
   3  26   3      130.30      135.33      9.07 o 
   4  26   3       17.57        7.05      7.50 o 
  -3  27   3       35.24       20.80      5.00 o 
  -2  27   3       57.98       44.61      7.69 o 
  -1  27   3      154.42      192.23      8.48 o 
   0  27   3      103.50      119.55      7.36 o 
   1  27   3      308.96      281.57      9.47 o 
   2  27   3       96.06      148.77      9.27 o 
   3  27   3       69.38       91.66      7.52 o 
  -2  28   3        8.42        3.67      4.72 o 
  -1  28   3       14.08       15.64      5.00 o 
   0  28   3      208.62      206.93      8.78 o 
   1  28   3      263.58      285.31      9.90 o 
   2  28   3       78.59       97.56     14.40 o 
 -11   0   4      340.78      347.57     11.02 o 
 -10   0   4       38.55       34.55      6.11 o 
  -9   0   4      573.94      589.53     13.38 o 
  -8   0   4       28.94       22.85      2.94 o 
  -7   0   4        3.38       -0.68      2.12 o 
  -6   0   4       99.38       86.26      3.24 o 
  -5   0   4      609.03      610.58      8.13 o 
  -4   0   4     1519.32     1633.03     17.75 o 
  -3   0   4      891.99     1017.01     10.09 o 
  -2   0   4     1668.57     1676.06     15.48 o 
   0   0   4      220.31      198.04      5.13 o 
   1   0   4     3078.43     2998.41     42.12 o 
   2   0   4      149.96      157.69      6.71 o 
   3   0   4     5599.76     6295.31     83.09 o 
   4   0   4     5627.67     6051.46     69.38 o 
   5   0   4      487.30      476.40      6.48 o 
   6   0   4     2001.31     2083.00     39.34 o 
   7   0   4       65.50       66.67      4.33 o 
   8   0   4      821.79      843.96     19.18 o 
   9   0   4      536.74      517.20     16.57 o 
  10   0   4       87.23       95.47      9.07 o 
  11   0   4      269.05      319.94     14.20 o 
 -11   1   4        1.35        8.77      3.03 o 
 -10   1   4      233.61      241.15      6.41 o 
  -9   1   4      174.32      178.53      4.79 o 
  -8   1   4      668.24      660.83      8.09 o 
  -7   1   4      271.54      271.79      3.91 o 
  -6   1   4       24.45       14.03      1.30 o 
  -5   1   4     1793.34     1842.94     14.27 o 
  -4   1   4        0.95        1.25      0.92 o 
  -3   1   4     1194.29     1217.72      8.30 o 
  -2   1   4       71.94       56.75      2.36 o 
   0   1   4      236.60      134.73      2.76 o 
   2   1   4     3167.86     3416.63     33.63 o 
   3   1   4     1191.11     1329.06     10.39 o 
   4   1   4     7245.88     7644.93     53.86 o 
   5   1   4       25.27       34.32      2.51 o 
   6   1   4      126.61      132.09      5.10 o 
   7   1   4     1303.05     1278.37     12.33 o 
   8   1   4      167.83      156.73      4.59 o 
   9   1   4      196.95      182.88      7.11 o 
  10   1   4      178.47      147.70      7.11 o 
  11   1   4       25.50       42.39      5.02 o 
 -11   2   4       13.29       14.22      3.72 o 
 -10   2   4        2.81        1.59      2.85 o 
  -9   2   4       87.26       75.41      3.84 o 
  -8   2   4      171.77      174.48      3.84 o 
  -7   2   4        0.28       -3.21      1.61 o 
  -6   2   4      416.49      401.58      4.49 o 
  -5   2   4      684.83      764.86      6.83 o 
  -4   2   4      726.72      703.91      6.51 o 
  -3   2   4      365.93      361.17      2.92 o 
  -2   2   4        3.56        6.00      0.66 o 
  -1   2   4    28032.87    28241.97    229.10 o 
   0   2   4     1627.34     1735.07     20.19 o 
   1   2   4       86.89      109.16      1.67 o 
   2   2   4       69.26       66.31      2.28 o 
   3   2   4     1576.91     1855.17     15.40 o 
   4   2   4     1211.23     1168.24      9.57 o 
   5   2   4      865.17      943.53      8.90 o 
   6   2   4      745.35      714.23      6.93 o 
   7   2   4       50.24       45.97      3.58 o 
   8   2   4        0.79        3.21      2.34 o 
   9   2   4       31.13       25.74      3.91 o 
  10   2   4       10.95       17.30      3.88 o 
  11   2   4        1.00        5.84      4.04 o 
 -11   3   4        7.07        4.09      3.47 o 
 -10   3   4      101.96      103.93      4.97 o 
  -9   3   4        1.99       -2.80      2.23 o 
  -8   3   4        0.01        5.46      1.75 o 
  -7   3   4       77.59       59.85      2.43 o 
  -6   3   4      501.34      461.79      4.99 o 
  -5   3   4      242.34      248.81      3.40 o 
  -4   3   4       64.63       68.23      1.66 o 
  -3   3   4      383.38      366.00      2.83 o 
  -2   3   4        1.53        5.56      0.87 o 
  -1   3   4     5842.35     5794.03     40.38 o 
   0   3   4      489.01      500.93      5.67 o 
   1   3   4     1104.71     1139.33     11.88 o 
   2   3   4        4.23        0.18      0.63 o 
   3   3   4      686.33      722.08      6.01 o 
   4   3   4     2013.60     2098.09     16.41 o 
   5   3   4      755.51      713.67      7.06 o 
   6   3   4     3106.92     3120.39     24.59 o 
   7   3   4       95.70      108.46      3.51 o 
   8   3   4        1.98        2.95      2.65 o 
   9   3   4      115.74      118.11      5.95 o 
  10   3   4       54.84       41.64      5.92 o 
  11   3   4       13.03       23.14      5.13 o 
 -11   4   4       33.25       29.24      4.12 o 
 -10   4   4       23.81       20.49      3.16 o 
  -9   4   4      171.44      163.86      5.36 o 
  -8   4   4     1156.74     1176.44     11.26 o 
  -7   4   4        0.06       -2.85      1.42 o 
  -6   4   4      215.99      219.25      3.33 o 
  -5   4   4      159.37      142.55      2.86 o 
  -4   4   4      780.65      840.42      6.65 o 
  -3   4   4     1641.76     1703.22     10.79 o 
  -2   4   4       38.35       19.15      1.31 o 
  -1   4   4     1929.20     1859.36     11.47 o 
   0   4   4     1233.92     1173.05     12.28 o 
   1   4   4      298.34      287.74      3.79 o 
   2   4   4       71.09       75.21      2.58 o 
   3   4   4     1694.72     1795.00     16.61 o 
   4   4   4      142.10      162.06      2.34 o 
   5   4   4      786.12      832.60     10.95 o 
   6   4   4      266.29      266.31      7.66 o 
   7   4   4      717.89      659.00      9.28 o 
   8   4   4     1154.13     1087.64     15.67 o 
   9   4   4      189.71      168.06      8.48 o 
  10   4   4        3.51        4.93      3.63 o 
 -11   5   4       20.07       21.10      5.16 o 
 -10   5   4      110.92      109.78      5.20 o 
  -9   5   4       70.93       65.61      4.27 o 
  -8   5   4     1057.18     1083.04     10.62 o 
  -7   5   4       29.61       25.85      1.74 o 
  -6   5   4      147.99      130.97      2.68 o 
  -5   5   4      102.06      114.75      2.57 o 
  -4   5   4      651.75      620.14      5.60 o 
  -3   5   4      225.77      295.15      2.92 o 
  -2   5   4       23.07       40.68      1.92 o 
  -1   5   4    16140.59    16948.14    107.33 o 
   0   5   4     5007.81     4786.90     42.78 o 
   1   5   4      324.77      333.45      3.36 o 
   2   5   4     1921.61     2045.34     18.77 o 
   3   5   4     3194.20     3486.50     35.26 o 
   4   5   4     1830.34     1827.32     17.20 o 
   5   5   4      217.41      199.47      3.46 o 
   6   5   4      860.91      752.92     10.53 o 
   7   5   4      115.33      127.37      6.78 o 
   8   5   4       84.78       83.70      4.48 o 
   9   5   4        0.42        5.07      3.48 o 
  10   5   4       34.80       29.50      4.32 o 
 -11   6   4       51.16       74.96      7.67 o 
 -10   6   4       89.99       84.82      4.80 o 
  -9   6   4        7.71        4.86      2.64 o 
  -8   6   4        2.10        8.60      1.95 o 
  -7   6   4      521.51      511.55      5.67 o 
  -6   6   4        0.15       -1.94      1.20 o 
  -5   6   4     2341.21     2386.00     18.01 o 
  -4   6   4      186.28      145.93      2.40 o 
  -3   6   4     1300.56     1170.92      8.65 o 
  -2   6   4     3597.45     3737.42     25.15 o 
  -1   6   4     1149.32     1400.40     23.30 o 
   0   6   4       66.91       48.69      1.40 o 
   1   6   4     2615.99     2825.03     23.22 o 
   2   6   4     3320.04     3514.78     35.36 o 
   3   6   4     2069.27     1998.63     24.06 o 
   4   6   4      679.85      794.90      7.42 o 
   5   6   4     3150.43     3204.56     29.58 o 
   6   6   4      945.09      917.12     16.60 o 
   7   6   4      333.37      313.76      5.88 o 
   8   6   4       23.35       23.38      2.89 o 
   9   6   4        1.64        0.45      3.20 o 
  10   6   4       10.17        9.29      4.73 o 
 -11   7   4       12.34       20.43      5.92 o 
 -10   7   4        0.95        0.13      2.80 o 
  -9   7   4        1.70       -1.00      2.56 o 
  -8   7   4      112.83      100.25      3.73 o 
  -7   7   4     1195.25     1216.59      9.94 o 
  -6   7   4      749.02      682.23      6.60 o 
  -5   7   4       16.95       26.51      1.73 o 
  -4   7   4     4137.10     4223.93     28.80 o 
  -3   7   4      391.94      400.37      3.50 o 
  -2   7   4     8348.62     8622.49     54.85 o 
  -1   7   4     2716.53     2728.02     18.48 o 
   0   7   4       21.14       19.38      1.73 o 
   1   7   4      318.40      316.38      3.70 o 
   2   7   4       80.79       91.20      2.61 o 
   3   7   4      102.22       94.22      2.88 o 
   4   7   4      461.91      464.46      4.79 o 
   5   7   4      627.25      661.86      7.50 o 
   6   7   4     1400.03     1348.50     18.39 o 
   7   7   4      171.84      185.46      5.96 o 
   8   7   4      145.91      153.54      5.20 o 
   9   7   4       63.69       65.75      5.28 o 
  10   7   4        2.09        0.91      3.76 o 
 -11   8   4        1.59        8.68      7.10 o 
 -10   8   4        6.38        8.09      3.36 o 
  -9   8   4        5.36        2.20      2.56 o 
  -8   8   4      169.65      156.47      4.04 o 
  -7   8   4       27.45       29.78      2.15 o 
  -6   8   4      133.48      129.80      2.85 o 
  -5   8   4      815.24      789.28      7.09 o 
  -4   8   4      448.15      449.21      4.33 o 
  -3   8   4     2454.23     2725.26     17.87 o 
  -2   8   4      122.56      132.62      3.61 o 
  -1   8   4      767.41      768.67      5.73 o 
   0   8   4      417.46      418.63      4.43 o 
   1   8   4       85.34      113.36      2.90 o 
   2   8   4      861.19      949.64     12.22 o 
   3   8   4      326.30      358.56      6.07 o 
   4   8   4       45.86       41.86      2.17 o 
   5   8   4      158.89      151.66      5.46 o 
   6   8   4      359.11      390.85      8.71 o 
   7   8   4      965.19      892.99     11.30 o 
   8   8   4      211.48      204.30      5.79 o 
   9   8   4       47.74       45.76      5.00 o 
  10   8   4       21.33       18.14      5.52 o 
 -10   9   4        0.39        4.47      4.16 o 
  -9   9   4       11.20       14.02      2.76 o 
  -8   9   4        5.73        4.36      2.06 o 
  -7   9   4      563.46      615.46      6.94 o 
  -6   9   4        4.09        1.26      1.42 o 
  -5   9   4      142.90      137.17      2.70 o 
  -4   9   4       95.67      101.24      2.11 o 
  -3   9   4        0.74        0.06      0.88 o 
  -2   9   4      559.90      599.75      4.94 o 
  -1   9   4       30.14       26.26      1.39 o 
   0   9   4      410.96      453.20      5.91 o 
   1   9   4      152.56      220.71      6.15 o 
   2   9   4       18.08       32.04      3.33 o 
   3   9   4      178.78      172.01      3.48 o 
   4   9   4      917.55      953.86     11.38 o 
   5   9   4     1784.39     1757.52     16.88 o 
   6   9   4     2124.48     1997.30     22.92 o 
   7   9   4       14.70       12.74      2.08 o 
   8   9   4      225.68      205.52      6.80 o 
   9   9   4        4.85        5.13      3.59 o 
  10   9   4        0.12        7.71      4.16 o 
 -10  10   4       41.92       44.97      7.89 o 
  -9  10   4       40.95       29.59      3.03 o 
  -8  10   4       25.30       13.02      2.18 o 
  -7  10   4      438.38      432.96      5.72 o 
  -6  10   4      119.44      127.81      2.99 o 
  -5  10   4      456.12      399.07      4.53 o 
  -4  10   4      244.16      236.08      3.03 o 
  -3  10   4        2.55        2.06      0.91 o 
  -2  10   4        8.79        3.36      0.71 o 
  -1  10   4        5.84       12.24      0.88 o 
   0  10   4      265.64      270.36      3.25 o 
   1  10   4       51.24       58.91      3.48 o 
   2  10   4      853.30      895.17     10.25 o 
   3  10   4      543.70      556.62      7.19 o 
   4  10   4       95.37      144.59      3.32 o 
   5  10   4     1988.12     2034.35     19.26 o 
   6  10   4      882.24      846.44     10.60 o 
   7  10   4      174.04      185.34      4.48 o 
   8  10   4       86.67       86.08      6.77 o 
   9  10   4      225.17      243.98      7.92 o 
  10  10   4      175.97      196.24      9.67 o 
 -10  11   4       12.51       15.78      7.10 o 
  -9  11   4       37.04       40.36      3.42 o 
  -8  11   4        5.09        2.08      2.19 o 
  -7  11   4      812.18      834.44      9.55 o 
  -6  11   4     1378.00     1324.10     11.21 o 
  -5  11   4      168.36      183.86      3.19 o 
  -4  11   4     2216.35     2124.23     15.33 o 
  -3  11   4      598.72      656.26      5.67 o 
  -2  11   4     1300.43     1321.17     11.30 o 
  -1  11   4     1455.79     1538.82     11.62 o 
   0  11   4      374.50      366.09      4.48 o 
   1  11   4      105.60      116.17      2.12 o 
   2  11   4      812.72      872.40     10.10 o 
   3  11   4      400.44      359.47      4.95 o 
   4  11   4     1981.03     1965.32     21.30 o 
   5  11   4      664.69      663.14      7.49 o 
   6  11   4       49.17       43.50      3.56 o 
   7  11   4        6.72       11.76      2.12 o 
   8  11   4       57.91       61.90      4.17 o 
   9  11   4       71.15       69.85      5.67 o 
  10  11   4       12.36       19.56      4.55 o 
 -10  12   4       28.78       29.59      7.89 o 
  -9  12   4      146.62      148.73      5.29 o 
  -8  12   4       14.52       12.39      2.13 o 
  -7  12   4       66.78       74.03      3.65 o 
  -6  12   4      567.76      567.69      6.04 o 
  -5  12   4     1277.92     1188.48     10.02 o 
  -4  12   4        0.03        4.68      1.56 o 
  -3  12   4     4563.53     4666.12     31.79 o 
  -2  12   4      510.44      558.77      5.84 o 
  -1  12   4        0.18        4.58      1.48 o 
   0  12   4      124.58      153.72      2.72 o 
   1  12   4      167.63      158.14      3.23 o 
   2  12   4     1638.85     1690.13     16.11 o 
   3  12   4     1589.32     1532.23     18.39 o 
   4  12   4       76.65       74.73      2.38 o 
   5  12   4       28.65       26.64      2.23 o 
   6  12   4        5.13        8.27      2.56 o 
   7  12   4      435.33      408.58      6.80 o 
   8  12   4       46.62       43.02      3.83 o 
   9  12   4       47.36       41.94      5.16 o 
  10  12   4        1.47        3.37      4.16 o 
 -10  13   4       37.51       42.61      8.68 o 
  -9  13   4       74.55       81.84      6.83 o 
  -8  13   4       72.84       57.40      4.21 o 
  -7  13   4      743.36      758.57      9.66 o 
  -6  13   4       78.67       73.06      3.23 o 
  -5  13   4      117.27       96.73      2.65 o 
  -4  13   4     1842.28     1886.95     14.66 o 
  -3  13   4        7.13       11.65      1.42 o 
  -2  13   4      117.03      135.53      2.56 o 
  -1  13   4      209.81      186.65      3.45 o 
   0  13   4      256.20      245.37      2.79 o 
   1  13   4     2786.39     2906.66     29.88 o 
   2  13   4     3277.30     3200.01     29.42 o 
   3  13   4      236.21      230.49      4.52 o 
   4  13   4      343.44      320.96      3.97 o 
   5  13   4      530.90      526.99      6.68 o 
   6  13   4      140.40      128.39      3.82 o 
   7  13   4        2.21        3.00      2.04 o 
   8  13   4      128.50      125.19      5.04 o 
   9  13   4       28.64       40.56      8.88 o 
 -10  14   4       16.43       18.27      5.71 o 
  -9  14   4      169.15      167.28      8.35 o 
  -8  14   4        0.58       -0.89      2.67 o 
  -7  14   4        2.48        5.68      2.76 o 
  -6  14   4       10.79        5.64      1.97 o 
  -5  14   4        3.49       -0.22      1.32 o 
  -4  14   4      217.56      209.01      3.71 o 
  -3  14   4      363.03      374.42      4.41 o 
  -2  14   4     1421.72     1394.20     11.88 o 
  -1  14   4       43.96       38.67      1.66 o 
   0  14   4       17.09       12.03      1.03 o 
   1  14   4     1579.39     1511.52     16.41 o 
   2  14   4       11.61        7.12      2.33 o 
   3  14   4      750.30      687.12      9.68 o 
   4  14   4      294.46      315.63      4.24 o 
   5  14   4      862.29      868.41      9.71 o 
   6  14   4       48.02       41.00      2.84 o 
   7  14   4       13.83        6.16      2.20 o 
   8  14   4      128.09      145.30      5.30 o 
   9  14   4      397.19      432.14     11.00 o 
  -9  15   4        0.01       -4.17      4.60 o 
  -8  15   4        0.09       -2.18      2.73 o 
  -7  15   4      394.17      385.40      7.61 o 
  -6  15   4        0.75       -0.85      2.31 o 
  -5  15   4      570.75      554.72      7.16 o 
  -4  15   4      257.11      242.62      4.88 o 
  -3  15   4      162.09      196.72      4.04 o 
  -2  15   4      495.02      466.83      5.52 o 
  -1  15   4       34.13       29.29      1.51 o 
   0  15   4      221.82      236.93      3.06 o 
   1  15   4      100.12       88.69      1.98 o 
   2  15   4      463.83      436.67      5.46 o 
   3  15   4       17.90       15.75      1.89 o 
   4  15   4       42.15       39.97      2.42 o 
   5  15   4       80.24       95.03      3.04 o 
   6  15   4       82.64       79.83      3.64 o 
   7  15   4       29.13       27.41      2.64 o 
   8  15   4       18.92       24.70      3.30 o 
   9  15   4       11.68       14.19      4.32 o 
  -9  16   4       31.46       28.80      5.58 o 
  -8  16   4       40.89       40.12      5.00 o 
  -7  16   4       32.14       29.74      3.20 o 
  -6  16   4       31.98       33.43      3.15 o 
  -5  16   4       17.14       18.01      2.47 o 
  -4  16   4      459.52      471.68      6.38 o 
  -3  16   4     1411.46     1370.08     16.06 o 
  -2  16   4      740.45      724.49      7.08 o 
  -1  16   4      891.78      840.42      7.75 o 
   0  16   4      124.93      143.62      2.81 o 
   1  16   4      727.94      709.14      6.51 o 
   2  16   4      252.27      239.64      3.13 o 
   3  16   4       27.27       19.19      1.18 o 
   4  16   4        7.74       10.81      1.92 o 
   5  16   4        3.92        1.93      1.75 o 
   6  16   4       47.99       53.25      3.07 o 
   7  16   4        1.87       -0.53      2.36 o 
   8  16   4       11.14       13.07      3.30 o 
   9  16   4       52.43       58.04      6.27 o 
  -9  17   4        5.85        3.87      5.00 o 
  -8  17   4       30.32       32.65      5.28 o 
  -7  17   4       33.54       27.70      3.47 o 
  -6  17   4       12.47       11.39      3.12 o 
  -5  17   4       63.74       53.84      3.68 o 
  -4  17   4       10.60        1.18      2.47 o 
  -3  17   4       31.44       29.44      3.42 o 
  -2  17   4      904.77      833.07      8.82 o 
  -1  17   4      608.28      570.47      5.90 o 
   0  17   4     1154.84     1116.51      9.80 o 
   1  17   4      106.32      106.47      2.52 o 
   2  17   4      186.75      202.41      3.04 o 
   3  17   4       72.09       61.18      2.22 o 
   4  17   4       58.09       60.38      2.94 o 
   5  17   4      121.55      102.28      3.35 o 
   6  17   4       16.37       13.25      2.16 o 
   7  17   4       59.97       62.22      3.88 o 
   8  17   4       66.56       79.02      5.27 o 
  -9  18   4      259.85      292.33     15.39 o 
  -8  18   4      123.16      149.33      7.96 o 
  -7  18   4        0.99       -3.23      4.16 o 
  -6  18   4       65.82       74.02      4.76 o 
  -5  18   4       88.37       75.55      3.94 o 
  -4  18   4       23.43       19.55      3.24 o 
  -3  18   4       86.67       89.02      4.87 o 
  -2  18   4     1491.01     1347.92     13.97 o 
  -1  18   4      371.26      385.82      5.15 o 
   0  18   4       20.27       57.31      3.20 o 
   1  18   4     1357.05     1263.69     11.88 o 
   2  18   4     1248.35     1160.53     11.83 o 
   3  18   4      218.02      205.60      4.01 o 
   4  18   4        5.40        3.63      1.75 o 
   5  18   4       34.31       35.32      2.60 o 
   6  18   4       31.84       29.24      2.50 o 
   7  18   4        0.59       -0.16      3.00 o 
   8  18   4      283.27      322.17      7.88 o 
  -8  19   4       85.16      106.83      7.58 o 
  -7  19   4        0.16       -5.35      4.04 o 
  -6  19   4       61.82       53.17      6.71 o 
  -5  19   4      556.02      528.81      9.65 o 
  -4  19   4       41.81       39.93      4.46 o 
  -3  19   4       33.72       25.23      3.24 o 
  -2  19   4      621.92      611.82      8.98 o 
  -1  19   4        0.08       -1.05      2.28 o 
   0  19   4     4624.43     4584.96     41.58 o 
   1  19   4      244.53      237.80      6.88 o 
   2  19   4        0.92        2.60      2.02 o 
   3  19   4       53.83       46.34      3.51 o 
   4  19   4      362.85      388.04      5.83 o 
   5  19   4        5.06        8.03      2.10 o 
   6  19   4       12.08       14.63      3.07 o 
   7  19   4       35.29       47.15      6.28 o 
   8  19   4        7.78       15.41      4.72 o 
  -8  20   4        0.00       -1.35      4.72 o 
  -7  20   4       77.79       77.36      6.68 o 
  -6  20   4       18.19       18.22      4.55 o 
  -5  20   4       82.43       67.46      5.97 o 
  -4  20   4        0.76       -4.46      6.11 o 
  -3  20   4       10.07        7.57      2.66 o 
  -2  20   4       25.81       49.44      4.95 o 
  -1  20   4      645.83      605.36      8.91 o 
   0  20   4      145.46      245.09      8.68 o 
   1  20   4       35.51       39.30      3.38 o 
   2  20   4        0.90       -2.23      1.73 o 
   3  20   4     1116.54      996.39     12.20 o 
   4  20   4       34.96       36.60      3.63 o 
   5  20   4      575.76      633.80     11.20 o 
   6  20   4       83.33      110.82      6.40 o 
   7  20   4      212.47      252.34      8.59 o 
  -7  21   4       50.54       36.70      5.39 o 
  -6  21   4       52.70       52.33      5.58 o 
  -5  21   4       25.01       20.41      4.32 o 
  -4  21   4        2.46        0.07      3.88 o 
  -3  21   4       14.04        6.03     10.26 o 
  -2  21   4       32.23       20.51      6.31 o 
  -1  21   4      639.99      639.42     11.27 o 
   0  21   4      284.54      250.93      6.55 o 
   1  21   4      523.76      502.79     10.95 o 
   2  21   4        0.07       -4.44      3.13 o 
   3  21   4      137.83      142.30     10.85 o 
   4  21   4       27.04       39.34      9.86 o 
   5  21   4       32.88       28.77      4.07 o 
   6  21   4       56.66       75.47     10.65 o 
   7  21   4       94.78      119.64      7.25 o 
  -7  22   4       17.71       12.11      4.73 o 
  -6  22   4        0.60       -5.72      4.44 o 
  -5  22   4       32.99       33.08      4.83 o 
  -4  22   4       12.08        9.57      4.16 o 
  -3  22   4      113.28       97.29      7.69 o 
  -2  22   4      403.16      411.57     13.22 o 
  -1  22   4      166.33      189.08      8.88 o 
   0  22   4       91.92      102.33      5.95 o 
   1  22   4       67.53       64.93     10.26 o 
   2  22   4       35.36       29.96      3.98 o 
   3  22   4       21.55       25.90      3.79 o 
   4  22   4       32.69       33.66      4.07 o 
   5  22   4        9.31        8.91      7.50 o 
   6  22   4        0.31        4.29      4.26 o 
  -6  23   4       69.32       66.92      6.27 o 
  -5  23   4        9.35        3.35      4.18 o 
  -4  23   4        4.36       -0.79      3.91 o 
  -3  23   4       42.35       43.92      6.90 o 
  -2  23   4       78.64       89.09     18.15 o 
  -1  23   4      105.60      145.13      7.11 o 
   0  23   4      262.91      249.87     11.05 o 
   1  23   4       73.55       43.79      6.31 o 
   2  23   4        2.10       -2.75      3.31 o 
   3  23   4        2.19        1.82      3.59 o 
   4  23   4      117.30      105.76      6.40 o 
   5  23   4        4.87        5.35      4.07 o 
   6  23   4       90.06      106.00      7.11 o 
  -6  24   4       28.16       32.60      5.28 o 
  -5  24   4       32.09       41.14      7.10 o 
  -4  24   4       93.34       71.01      6.40 o 
  -3  24   4       61.76       45.28      5.11 o 
  -2  24   4        0.09        2.76      3.98 o 
  -1  24   4       95.80      116.37      6.68 o 
   0  24   4        2.68        7.21      3.95 o 
   1  24   4       38.79       38.42      7.30 o 
   2  24   4        3.30        4.07      3.59 o 
   3  24   4       83.32       67.29      6.23 o 
   4  24   4      185.57      188.68      7.80 o 
   5  24   4      125.11      112.92      7.36 o 
  -5  25   4      169.22      188.29      8.53 o 
  -4  25   4      159.76      174.31      7.92 o 
  -3  25   4        6.16        6.90      4.44 o 
  -2  25   4       16.86       11.99      4.16 o 
  -1  25   4       14.62       18.06      5.52 o 
   0  25   4        0.29       -1.65      3.88 o 
   1  25   4        2.80        2.14      7.10 o 
   2  25   4       42.00       40.95      4.72 o 
   3  25   4      186.38      172.92      7.80 o 
   4  25   4      207.15      239.74     10.26 o 
   5  25   4       14.29        6.53      4.60 o 
  -4  26   4       17.23       25.39      6.11 o 
  -3  26   4       98.68       81.17      6.52 o 
  -2  26   4      171.44      202.11      8.59 o 
  -1  26   4      223.63      222.66      8.70 o 
   0  26   4      196.87      188.40      8.08 o 
   1  26   4       19.08       16.82      4.55 o 
   2  26   4       45.57       44.58      5.00 o 
   3  26   4        0.76       -1.32      5.52 o 
   4  26   4        2.15       -2.02      8.09 o 
  -3  27   4       75.52       93.38      7.47 o 
  -2  27   4       55.63       58.86      7.10 o 
  -1  27   4        3.53        5.67      4.55 o 
   0  27   4        4.78        3.99      4.44 o 
   1  27   4        5.43        9.11      4.55 o 
   2  27   4       12.02       11.81      4.60 o 
   3  27   4       16.22       12.69      4.88 o 
  -2  28   4       29.97       50.35      6.14 o 
  -1  28   4       15.80       12.16      5.11 o 
   0  28   4       30.22       18.37      4.93 o 
   1  28   4       16.40       18.33      5.00 o 
 -11   1   5        0.02        1.62      3.53 o 
 -10   1   5       26.63       32.60      3.34 o 
  -9   1   5       19.57       10.17      2.52 o 
  -8   1   5      214.50      213.17      4.52 o 
  -7   1   5       15.71        6.72      1.45 o 
  -6   1   5       14.90       13.33      1.33 o 
  -5   1   5       72.42       88.81      3.68 o 
  -4   1   5      461.79      489.95      5.06 o 
  -3   1   5      205.84      178.45      2.31 o 
  -2   1   5      579.83      622.93      4.55 o 
  -1   1   5    19113.73    19860.94    140.64 o 
   0   1   5        2.74        8.26      1.68 o 
   1   1   5        4.71        6.71      0.84 o 
   2   1   5      639.96      665.04      7.04 o 
   3   1   5        2.83        2.12      0.72 o 
   4   1   5        0.34        4.88      1.33 o 
   5   1   5     2966.17     2918.17     22.79 o 
   6   1   5     2800.96     2817.15     22.48 o 
   7   1   5     1338.05     1165.48     11.44 o 
   8   1   5       14.63        7.12      2.92 o 
   9   1   5        0.89        0.39      3.07 o 
  10   1   5       22.42       21.91      4.18 o 
 -11   2   5       66.21       76.00      5.77 o 
 -10   2   5       30.05       26.05      3.23 o 
  -9   2   5       95.89       95.32      4.23 o 
  -8   2   5       89.93       97.66      3.32 o 
  -7   2   5       50.98       42.40      2.06 o 
  -6   2   5       83.02       81.14      2.33 o 
  -5   2   5     4580.98     4753.65     36.89 o 
  -4   2   5     2431.55     2341.38     18.78 o 
  -3   2   5      468.53      517.53      4.37 o 
  -2   2   5        8.23       32.05      2.24 o 
  -1   2   5     1170.93     1145.68      8.88 o 
   0   2   5      140.30      145.04      5.08 o 
   1   2   5      322.50      358.48      6.14 o 
   2   2   5      123.56      127.81      2.97 o 
   3   2   5       17.87        7.05      2.56 o 
   4   2   5      470.14      448.39      4.02 o 
   5   2   5     5425.50     5511.87     41.85 o 
   6   2   5     3194.61     3118.03     24.79 o 
   7   2   5     1150.33     1133.86     15.03 o 
   8   2   5       34.42       47.16      4.88 o 
   9   2   5        4.81        0.79      3.35 o 
  10   2   5       47.03       41.63      4.93 o 
 -11   3   5       15.67       23.85      3.89 o 
 -10   3   5       14.81        9.27      2.94 o 
  -9   3   5       72.57       67.02      3.97 o 
  -8   3   5      515.30      521.41      6.56 o 
  -7   3   5       41.02       30.41      1.83 o 
  -6   3   5       65.00       73.82      2.28 o 
  -5   3   5      361.52      358.06      4.05 o 
  -4   3   5     3364.82     3507.82     24.06 o 
  -3   3   5     1929.61     1859.47     12.42 o 
  -2   3   5     1301.66     1304.25      8.77 o 
  -1   3   5     9636.70    10369.03     73.59 o 
   0   3   5      398.53      509.97      6.83 o 
   1   3   5      415.57      404.67      4.83 o 
   2   3   5      565.96      619.22      6.90 o 
   3   3   5      468.64      497.01      4.67 o 
   4   3   5      774.43      716.65      6.82 o 
   5   3   5      671.70      680.35     13.44 o 
   6   3   5     3529.54     3407.03     30.46 o 
   7   3   5     2569.10     2335.10     25.61 o 
   8   3   5      175.40      199.01      5.82 o 
   9   3   5       30.23       33.57      5.72 o 
  10   3   5       14.00        9.02      3.76 o 
 -11   4   5       83.66      101.71      6.21 o 
 -10   4   5      111.71      116.23      5.25 o 
  -9   4   5       16.12       19.97      2.67 o 
  -8   4   5      163.48      156.52      3.85 o 
  -7   4   5       34.15       29.75      1.85 o 
  -6   4   5      270.82      260.04      3.92 o 
  -5   4   5       37.30       29.77      1.93 o 
  -4   4   5      604.52      630.77      5.36 o 
  -3   4   5     1678.39     1812.41     12.13 o 
  -2   4   5     9997.88    10214.79     62.23 o 
  -1   4   5     7119.33     6876.98     48.63 o 
   0   4   5     3238.87     3307.44     33.04 o 
   1   4   5      184.34      145.81      2.50 o 
   2   4   5     1410.33     1410.52     14.74 o 
   3   4   5     1531.55     1717.07     16.01 o 
   4   4   5      282.37      255.84      3.15 o 
   5   4   5       75.53       75.94      4.56 o 
   6   4   5       22.57       22.35      2.14 o 
   7   4   5      749.54      707.40      9.86 o 
   8   4   5      267.65      256.91      6.90 o 
   9   4   5       51.00       58.12      5.16 o 
  10   4   5        3.34        2.43      3.76 o 
 -11   5   5       29.81       39.92      4.35 o 
 -10   5   5       60.97       73.24      4.86 o 
  -9   5   5      480.22      477.34      8.46 o 
  -8   5   5       66.86       65.51      3.22 o 
  -7   5   5      544.03      548.47      5.99 o 
  -6   5   5      148.60      132.86      2.81 o 
  -5   5   5        6.13        6.48      1.33 o 
  -4   5   5     1202.40     1270.92     10.17 o 
  -3   5   5      340.02      377.22      3.13 o 
  -2   5   5     3133.65     3336.59     22.59 o 
  -1   5   5     2258.03     2433.90     16.47 o 
   0   5   5     3805.58     3741.87     33.42 o 
   1   5   5     1757.51     1544.62     14.36 o 
   2   5   5       78.28       91.29      2.24 o 
   3   5   5      158.42      130.95      3.69 o 
   4   5   5       47.67       45.92      3.05 o 
   5   5   5       69.64       46.64      2.33 o 
   6   5   5      213.13      222.53      4.14 o 
   7   5   5      319.06      289.94      5.71 o 
   8   5   5      179.76      166.60      5.43 o 
   9   5   5       28.90       34.60      4.16 o 
  10   5   5       39.70       39.91     10.65 o 
 -11   6   5      112.95      117.53      8.35 o 
 -10   6   5       82.66      101.97      5.14 o 
  -9   6   5        2.31        5.03      2.72 o 
  -8   6   5        0.61        3.29      2.01 o 
  -7   6   5       17.39       20.68      1.94 o 
  -6   6   5        2.20       -0.05      1.80 o 
  -5   6   5      198.92      186.89      2.95 o 
  -4   6   5       80.20       74.57      2.57 o 
  -3   6   5        0.27        1.82      0.71 o 
  -2   6   5     1076.40     1282.04      9.91 o 
  -1   6   5     6120.84     6389.58     57.35 o 
   0   6   5      238.01      215.15      3.43 o 
   1   6   5       47.63       67.38      1.52 o 
   2   6   5     2074.27     2014.31     20.86 o 
   3   6   5      633.66      685.33      9.33 o 
   4   6   5      236.12      248.37      3.46 o 
   5   6   5      963.09      951.69     10.01 o 
   6   6   5        5.39        1.58      2.79 o 
   7   6   5      161.31      169.05      5.15 o 
   8   6   5      172.56      168.96      5.50 o 
   9   6   5       40.88       30.74      4.04 o 
  10   6   5        1.04        0.66      4.54 o 
 -11   7   5       13.43       20.12      8.28 o 
 -10   7   5       20.21       18.04      3.64 o 
  -9   7   5       95.90       95.29      4.67 o 
  -8   7   5      653.25      695.46      8.33 o 
  -7   7   5      156.60      153.98      3.46 o 
  -6   7   5        6.26        0.75      1.42 o 
  -5   7   5      222.71      249.97      3.44 o 
  -4   7   5        5.96        9.67      1.21 o 
  -3   7   5     1329.06     1322.39      9.78 o 
  -2   7   5      161.44      154.50      2.16 o 
  -1   7   5       20.91       26.95      2.64 o 
   0   7   5     2502.99     2648.09     31.20 o 
   1   7   5     1049.36     1060.73     11.33 o 
   2   7   5     2043.24     2124.51     25.36 o 
   3   7   5      153.07      199.57      4.17 o 
   4   7   5      218.81      234.46      4.27 o 
   5   7   5      401.92      372.63      5.06 o 
   6   7   5      871.06      825.61     11.87 o 
   7   7   5      153.80      142.91      4.87 o 
   8   7   5      227.75      235.64      7.36 o 
   9   7   5      216.85      222.10      7.75 o 
  10   7   5      134.54      149.91      7.69 o 
 -10   8   5       49.15       63.04      5.33 o 
  -9   8   5      139.26      149.57      5.38 o 
  -8   8   5      399.01      433.73      7.11 o 
  -7   8   5      401.04      422.55      5.63 o 
  -6   8   5       35.94       33.75      1.94 o 
  -5   8   5       51.67       48.14      2.42 o 
  -4   8   5      143.36      164.39      2.59 o 
  -3   8   5      371.60      401.26      4.08 o 
  -2   8   5     1843.71     1994.04     14.88 o 
  -1   8   5        4.84       11.74      2.12 o 
   0   8   5      205.56      247.69      4.14 o 
   1   8   5     2284.14     2481.86     25.34 o 
   2   8   5      695.84      616.47      8.64 o 
   3   8   5      816.13      780.07     10.70 o 
   4   8   5     1969.92     1912.76     20.65 o 
   5   8   5      326.33      290.23      4.80 o 
   6   8   5       62.66       60.97      4.44 o 
   7   8   5       54.68       54.35      3.21 o 
   8   8   5        1.89        9.67      3.31 o 
   9   8   5      328.02      305.00      8.91 o 
  10   8   5       84.03       75.08      8.88 o 
 -10   9   5      174.57      199.99      8.63 o 
  -9   9   5       54.35       72.13      4.48 o 
  -8   9   5      835.94      846.69      9.68 o 
  -7   9   5     1489.44     1479.07     13.36 o 
  -6   9   5      264.60      256.85      3.90 o 
  -5   9   5        0.01       -1.23      1.45 o 
  -4   9   5       12.23       17.07      1.26 o 
  -3   9   5       73.46       91.33      2.05 o 
  -2   9   5       12.53        4.54      1.06 o 
  -1   9   5      383.71      281.99      3.48 o 
   0   9   5     4598.22     4560.70     46.19 o 
   1   9   5     3726.18     3697.39     37.28 o 
   2   9   5     2478.97     2591.79     30.90 o 
   3   9   5     4699.44     4663.68     54.36 o 
   4   9   5       93.03      107.19      3.47 o 
   5   9   5        8.14        9.42      2.24 o 
   6   9   5      244.37      225.85      4.65 o 
   7   9   5      109.41      106.33      3.80 o 
   8   9   5      301.91      307.80      8.24 o 
   9   9   5      110.98      130.85      7.10 o 
  10   9   5      277.66      310.42      9.60 o 
 -10  10   5      172.22      185.02     13.02 o 
  -9  10   5        0.04       -1.80      2.93 o 
  -8  10   5       24.19       31.33      3.29 o 
  -7  10   5      222.32      243.22      4.64 o 
  -6  10   5     1215.51     1228.88     10.59 o 
  -5  10   5      182.75      165.13      3.37 o 
  -4  10   5        4.52        5.52      1.41 o 
  -3  10   5     1278.57     1188.24      9.09 o 
  -2  10   5      154.50      154.91      2.07 o 
  -1  10   5      154.40      201.97      2.49 o 
   0  10   5     2735.17     2863.12     29.81 o 
   1  10   5        8.34        5.19      5.92 o 
   2  10   5     1411.23     1356.91     17.15 o 
   3  10   5      197.45      221.72      6.04 o 
   4  10   5      975.46      965.34     13.36 o 
   5  10   5      308.37      290.28      6.74 o 
   6  10   5      218.48      199.50      4.36 o 
   7  10   5        0.65       -1.22      1.92 o 
   8  10   5        2.67        3.69      3.03 o 
   9  10   5      209.05      200.02      7.47 o 
  10  10   5       23.47       29.56      4.60 o 
 -10  11   5       41.77       43.79      8.28 o 
  -9  11   5       14.76       12.38      3.03 o 
  -8  11   5       69.35       71.21      3.92 o 
  -7  11   5      182.37      191.23      4.50 o 
  -6  11   5      496.47      488.32      5.50 o 
  -5  11   5      820.28      817.59      7.54 o 
  -4  11   5      891.13      935.76      8.09 o 
  -3  11   5      981.61      909.40      7.34 o 
  -2  11   5      818.04      850.80      7.03 o 
  -1  11   5      568.65      589.07      5.52 o 
   0  11   5       95.25      131.73      4.26 o 
   1  11   5      159.72      184.05      3.82 o 
   2  11   5       82.77       90.78      7.89 o 
   3  11   5       33.55       18.51      2.61 o 
   4  11   5     1306.73     1284.89     17.08 o 
   5  11   5     1017.42     1004.64     10.38 o 
   6  11   5      153.11      153.55      3.90 o 
   7  11   5       45.47       46.41      3.13 o 
   8  11   5        2.49       -0.57      2.92 o 
   9  11   5        0.14        0.00      3.70 o 
 -10  12   5       43.09       46.16      8.68 o 
  -9  12   5        4.39        7.03      3.35 o 
  -8  12   5        4.28        2.07      3.12 o 
  -7  12   5       55.10       44.31      3.21 o 
  -6  12   5       76.79       85.88      2.97 o 
  -5  12   5      531.92      549.93      5.72 o 
  -4  12   5      449.55      444.63      5.30 o 
  -3  12   5      140.75      126.79      3.23 o 
  -2  12   5      551.13      531.23      4.90 o 
  -1  12   5        2.75        3.78      0.97 o 
   0  12   5      208.20      168.13      3.14 o 
   1  12   5      453.81      490.84      7.25 o 
   2  12   5      131.66      143.60      5.12 o 
   3  12   5       20.04       23.68      2.32 o 
   4  12   5     1236.00     1297.27     17.46 o 
   5  12   5      261.88      260.12      4.09 o 
   6  12   5        5.95        3.12      1.82 o 
   7  12   5       11.19        7.25      2.12 o 
   8  12   5        0.02        0.93      3.03 o 
   9  12   5        3.41       -2.31      3.59 o 
 -10  13   5       40.51       46.16      8.68 o 
  -9  13   5       91.34      103.06      7.64 o 
  -8  13   5       65.72       44.53      5.57 o 
  -7  13   5       24.26       16.12      4.44 o 
  -6  13   5      110.23      105.06      3.89 o 
  -5  13   5       26.89       22.69      1.85 o 
  -4  13   5      145.99      131.31      3.20 o 
  -3  13   5       49.32       44.81      1.96 o 
  -2  13   5      180.56      139.75      2.52 o 
  -1  13   5       70.49       63.07      1.83 o 
   0  13   5      166.20      141.00      4.44 o 
   1  13   5     1073.02     1098.96     14.18 o 
   2  13   5       48.51       46.23      2.76 o 
   3  13   5     1207.44     1178.49     16.80 o 
   4  13   5      324.46      304.24      6.68 o 
   5  13   5      698.86      659.47      8.67 o 
   6  13   5      181.19      173.23      4.61 o 
   7  13   5        5.63        1.97      2.12 o 
   8  13   5      134.92      155.12      6.34 o 
   9  13   5        0.54       -2.46      3.59 o 
  -9  14   5        8.04        7.38      5.16 o 
  -8  14   5        4.52        2.52      3.12 o 
  -7  14   5       36.09       33.89      3.18 o 
  -6  14   5        0.20       -1.49      2.23 o 
  -5  14   5        1.94       -2.86      1.59 o 
  -4  14   5       14.99        3.45      1.61 o 
  -3  14   5      153.59      167.04      3.88 o 
  -2  14   5      754.59      721.71      6.40 o 
  -1  14   5      749.84      764.54      6.50 o 
   0  14   5      291.52      288.56      6.84 o 
   1  14   5      343.85      310.78      6.66 o 
   2  14   5      991.38      917.66     10.82 o 
   3  14   5      290.41      268.82      5.04 o 
   4  14   5       18.48       24.98      4.40 o 
   5  14   5      113.43      119.36      4.96 o 
   6  14   5       65.38       72.14      3.33 o 
   7  14   5        3.08       -0.62      2.00 o 
   8  14   5        7.48       10.00      3.41 o 
   9  14   5        1.21        4.99      3.98 o 
  -9  15   5       66.88       65.54      7.08 o 
  -8  15   5      103.66      106.39      5.22 o 
  -7  15   5      258.85      257.57      6.39 o 
  -6  15   5      467.46      459.66      7.82 o 
  -5  15   5      182.11      187.69      4.72 o 
  -4  15   5        1.63       -1.71      1.61 o 
  -3  15   5     4323.81     4227.13     32.88 o 
  -2  15   5        3.22        2.44      1.23 o 
  -1  15   5      547.06      514.97      5.23 o 
   0  15   5     1843.04     1805.92     14.56 o 
   1  15   5      197.98      202.10      3.76 o 
   2  15   5       40.19       33.95      3.70 o 
   3  15   5      261.31      252.02      4.93 o 
   4  15   5     1472.68     1426.58     18.63 o 
   5  15   5      139.06      148.38      3.79 o 
   6  15   5        2.81        6.62      2.64 o 
   7  15   5       67.21       75.02      3.88 o 
   8  15   5        5.27        5.52      5.33 o 
   9  15   5        7.70        8.55      4.16 o 
  -9  16   5        0.51        1.75      4.83 o 
  -8  16   5        4.94        0.99      4.46 o 
  -7  16   5      131.13      156.06      6.09 o 
  -6  16   5       40.34       46.97      3.59 o 
  -5  16   5      232.30      242.53      5.99 o 
  -4  16   5     1121.63     1102.97     10.41 o 
  -3  16   5      123.61      158.60      5.82 o 
  -2  16   5      167.61      160.11      4.81 o 
  -1  16   5        8.97       13.75      1.43 o 
   0  16   5        1.16        2.86      1.07 o 
   1  16   5      550.53      503.13      6.31 o 
   2  16   5      178.52      204.97      4.75 o 
   3  16   5     1388.07     1321.66     17.33 o 
   4  16   5      220.92      223.06      6.18 o 
   5  16   5      188.77      216.32      4.60 o 
   6  16   5      490.38      538.98      9.22 o 
   7  16   5        1.94        2.38      2.39 o 
   8  16   5       98.85      103.13      6.40 o 
  -9  17   5        1.97        2.93      8.09 o 
  -8  17   5      110.75      111.61      7.52 o 
  -7  17   5      256.81      247.84      7.69 o 
  -6  17   5      386.28      378.63      7.36 o 
  -5  17   5       87.80       93.23      3.73 o 
  -4  17   5       94.78       89.39      3.57 o 
  -3  17   5      143.08      134.54      3.58 o 
  -2  17   5     1382.46     1428.70     14.61 o 
  -1  17   5      592.29      602.39      6.14 o 
   0  17   5       33.52       32.77      1.60 o 
   1  17   5      199.96      179.84      2.69 o 
   2  17   5      890.59      862.77     10.38 o 
   3  17   5       52.79       43.99      4.70 o 
   4  17   5      302.63      302.58      4.80 o 
   5  17   5        1.68        4.49      1.91 o 
   6  17   5        3.67        4.69      2.24 o 
   7  17   5        0.38       -1.50      2.72 o 
   8  17   5       13.57       12.05      3.98 o 
  -8  18   5       15.24       19.49      5.11 o 
  -7  18   5       52.58       46.32      5.43 o 
  -6  18   5       38.41       35.84      5.00 o 
  -5  18   5        1.19       -0.80      2.32 o 
  -4  18   5        3.57       -1.01      2.32 o 
  -3  18   5      322.13      318.71      5.91 o 
  -2  18   5      775.91      744.11      8.73 o 
  -1  18   5       84.07       87.17      3.47 o 
   0  18   5       54.04       55.73      3.93 o 
   1  18   5      256.74      244.46      3.80 o 
   2  18   5       16.79       15.09      1.82 o 
   3  18   5      313.79      305.45      5.08 o 
   4  18   5      286.32      257.79      4.50 o 
   5  18   5       13.47        7.61      2.13 o 
   6  18   5        0.24        0.14      2.58 o 
   7  18   5       73.26       78.74      4.87 o 
   8  18   5        0.63        1.82      3.88 o 
  -8  19   5       23.76       24.48      5.21 o 
  -7  19   5        0.52       -3.82      4.32 o 
  -6  19   5        2.12        2.05      5.33 o 
  -5  19   5       18.95       10.81      4.16 o 
  -4  19   5       23.10       19.06      4.93 o 
  -3  19   5      382.95      336.82      7.05 o 
  -2  19   5        0.20        6.74      2.20 o 
  -1  19   5       10.56        6.31      1.61 o 
   0  19   5     1087.25     1100.93     12.37 o 
   1  19   5        5.54        5.06      1.49 o 
   2  19   5       89.55       93.52      3.47 o 
   3  19   5        4.78        5.49      2.00 o 
   4  19   5      191.00      206.62      6.76 o 
   5  19   5      156.66      158.13      5.05 o 
   6  19   5      287.71      298.33      7.02 o 
   7  19   5      211.56      231.82      6.78 o 
  -8  20   5        3.61        3.04      4.83 o 
  -7  20   5       68.29       63.68      6.80 o 
  -6  20   5        0.01       -6.35      3.98 o 
  -5  20   5       72.79       66.53      5.95 o 
  -4  20   5      562.09      523.99     16.57 o 
  -3  20   5        1.50        0.39      5.92 o 
  -2  20   5      156.60      132.70      6.16 o 
  -1  20   5       42.98       62.79      5.21 o 
   0  20   5       42.22       62.82      6.44 o 
   1  20   5        0.40       -0.97      2.22 o 
   2  20   5      234.19      214.21      5.47 o 
   3  20   5       73.63       91.60      5.13 o 
   4  20   5      109.60      116.74      4.58 o 
   5  20   5      285.74      318.92      7.13 o 
   6  20   5      394.82      457.14      8.90 o 
   7  20   5        0.16        5.43      4.07 o 
  -7  21   5       20.48       16.37      4.83 o 
  -6  21   5       88.82       75.95      7.10 o 
  -5  21   5       62.61       52.28      5.58 o 
  -4  21   5       94.18       98.87      8.09 o 
  -3  21   5      607.40      586.18     14.79 o 
  -2  21   5        3.41        3.33      3.70 o 
  -1  21   5      284.20      302.87      8.63 o 
   0  21   5      291.75      281.14      7.96 o 
   1  21   5        1.62        2.35      3.16 o 
   2  21   5       35.54       29.59      5.13 o 
   3  21   5      144.75      136.95      5.88 o 
   4  21   5      167.37      181.18     16.37 o 
   5  21   5      178.35      208.80      9.07 o 
   6  21   5      267.79      300.02      9.09 o 
   7  21   5       43.47       60.34      6.27 o 
  -7  22   5        1.26       -7.22      8.09 o 
  -6  22   5        2.88       -6.20      4.26 o 
  -5  22   5        0.78       -7.81      3.91 o 
  -4  22   5       81.04       81.88      6.23 o 
  -3  22   5       27.07       21.93      4.44 o 
  -2  22   5       61.78       67.82      6.12 o 
  -1  22   5      812.31      832.38     16.11 o 
   0  22   5      400.33      391.84      9.83 o 
   1  22   5      167.30      166.61      6.63 o 
   2  22   5       64.30       48.05      4.88 o 
   3  22   5        9.77        7.45      3.50 o 
   4  22   5        0.36       -1.66      5.92 o 
   5  22   5       23.41       30.36      4.36 o 
   6  22   5        9.99       23.50      5.13 o 
  -6  23   5        2.24       -4.86      4.36 o 
  -5  23   5        0.90       -5.97      4.14 o 
  -4  23   5        1.72       -4.33      3.98 o 
  -3  23   5       42.26       54.89      5.95 o 
  -2  23   5      107.02      125.28      6.80 o 
  -1  23   5       69.34      102.01      6.44 o 
   0  23   5      479.59      470.20     11.35 o 
   1  23   5       32.77       32.89      6.51 o 
   2  23   5        1.30       -1.04      3.75 o 
   3  23   5       32.19       34.84      4.26 o 
   4  23   5        6.27        5.80      3.79 o 
   5  23   5        5.88        8.73      4.07 o 
   6  23   5       18.83       23.97      4.64 o 
  -6  24   5       49.30       39.92      5.56 o 
  -5  24   5       23.46       19.71      4.93 o 
  -4  24   5        5.09        0.61      4.26 o 
  -3  24   5        0.86        4.20      4.26 o 
  -2  24   5       77.98      113.42      6.80 o 
  -1  24   5       10.31        7.52      3.98 o 
   0  24   5       95.34      132.40     16.77 o 
   1  24   5       74.13       60.61      5.56 o 
   2  24   5      147.76      151.14      6.80 o 
   3  24   5       30.88       35.58      4.55 o 
   4  24   5       35.85       26.93      4.55 o 
   5  24   5       26.86       26.12      4.64 o 
  -5  25   5       16.31        9.87      4.83 o 
  -4  25   5       32.66       29.54      5.72 o 
  -3  25   5       11.78       11.12      4.44 o 
  -2  25   5       30.33       32.50      4.83 o 
  -1  25   5        0.50       -3.77      5.92 o 
   0  25   5       72.24       64.78      5.84 o 
   1  25   5       11.72        4.20      5.13 o 
   2  25   5       66.67       66.13      6.71 o 
   3  25   5       51.96       53.50      8.48 o 
   4  25   5       13.94        9.36      4.55 o 
  -4  26   5        2.53        1.95      5.72 o 
  -3  26   5       43.30       54.40      6.14 o 
  -2  26   5        3.87       -1.70      4.36 o 
  -1  26   5      173.77      158.18      8.09 o 
   0  26   5       84.01       99.63      6.80 o 
   1  26   5       35.96       36.04      4.83 o 
   2  26   5       90.24      102.35      7.08 o 
   3  26   5       63.35       81.43      6.83 o 
  -3  27   5      273.85      332.65     10.84 o 
  -2  27   5      158.20      164.56      8.14 o 
  -1  27   5        3.20        6.89      4.72 o 
   0  27   5       46.25       35.67      5.11 o 
   1  27   5        6.35        7.34      4.44 o 
   2  27   5       22.08       27.85      4.93 o 
   0  28   5       68.67       82.88     17.36 o 
 -11   0   6       16.83       14.99      7.50 o 
 -10   0   6      278.40      298.35      8.41 o 
  -9   0   6     1696.98     1824.29     30.82 o 
  -8   0   6      559.66      566.67     10.67 o 
  -7   0   6      231.85      215.66      5.60 o 
  -6   0   6      286.78      261.94      5.11 o 
  -5   0   6      435.92      439.19      6.75 o 
  -4   0   6      258.71      251.75      5.08 o 
  -3   0   6     2270.85     2570.99     26.67 o 
  -2   0   6     5328.26     5402.25     48.19 o 
  -1   0   6     2581.34     2748.42     31.94 o 
   0   0   6       34.60       20.91      1.97 o 
   1   0   6      165.61      161.58     14.40 o 
   2   0   6     3991.88     4082.00     56.91 o 
   3   0   6      345.92      442.48      7.53 o 
   4   0   6       64.59       53.79      2.91 o 
   5   0   6      917.18      923.11     12.37 o 
   6   0   6       87.21       66.38      5.00 o 
   7   0   6     1037.51      957.33     23.49 o 
   8   0   6      227.27      209.09      9.47 o 
   9   0   6       54.38       57.99      7.50 o 
  10   0   6       22.07       20.51      5.52 o 
 -11   1   6       20.84       30.34      5.58 o 
 -10   1   6      235.21      261.34      6.94 o 
  -9   1   6       84.74      124.07      4.71 o 
  -8   1   6      203.18      201.34      4.57 o 
  -7   1   6       86.79       78.88      2.58 o 
  -6   1   6      260.48      249.82      3.55 o 
  -5   1   6       11.85        7.22      1.24 o 
  -4   1   6      518.86      523.40      5.82 o 
  -3   1   6      401.95      390.55      3.95 o 
  -2   1   6      137.16      120.21      1.69 o 
  -1   1   6     2796.72     2811.56     23.16 o 
   0   1   6       47.92       43.41      1.09 o 
   1   1   6     2673.39     2715.26     31.05 o 
   2   1   6      527.47      560.70     12.27 o 
   3   1   6       84.29      111.19      2.90 o 
   4   1   6       40.66       32.57      1.92 o 
   5   1   6       36.87       36.49      2.31 o 
   6   1   6        0.80        1.56      1.59 o 
   7   1   6      915.43      815.92     12.09 o 
   8   1   6        1.71        8.65      7.69 o 
   9   1   6       93.26       91.78      5.71 o 
  10   1   6        1.13       -2.45      3.48 o 
 -11   2   6        0.75        4.38      4.88 o 
 -10   2   6       45.19       60.62      4.79 o 
  -9   2   6       46.17       46.10      3.52 o 
  -8   2   6        0.03       -1.00      1.82 o 
  -7   2   6       13.40        8.70      1.52 o 
  -6   2   6        0.90        1.18      1.30 o 
  -5   2   6       51.91       57.80      2.06 o 
  -4   2   6      597.37      593.61      5.93 o 
  -3   2   6     1110.68     1148.94      9.73 o 
  -2   2   6       13.43       11.57      0.86 o 
  -1   2   6      313.58      410.84      3.91 o 
   0   2   6      305.44      300.71      3.13 o 
   1   2   6       39.29       26.90      2.77 o 
   2   2   6     1334.66     1397.39     20.64 o 
   3   2   6      108.15      103.97      3.82 o 
   4   2   6       83.93       71.65      1.82 o 
   5   2   6       16.85       14.02      1.28 o 
   6   2   6      876.48      833.96     12.03 o 
   7   2   6        4.93        6.76      1.98 o 
   8   2   6        8.45        5.23      3.20 o 
   9   2   6       21.28       19.70      5.13 o 
  10   2   6       23.08       25.10      4.32 o 
 -11   3   6        0.08       -1.53      4.88 o 
 -10   3   6       15.61       17.78      3.23 o 
  -9   3   6       47.39       56.14      3.62 o 
  -8   3   6      168.43      175.34      4.02 o 
  -7   3   6       16.70       11.42      1.64 o 
  -6   3   6      263.78      244.77      3.61 o 
  -5   3   6      497.86      478.81      4.97 o 
  -4   3   6      983.58      976.08      7.69 o 
  -3   3   6       40.38       25.99      1.30 o 
  -2   3   6     5585.38     5851.16     36.94 o 
  -1   3   6      171.65      184.48      2.45 o 
   0   3   6      381.74      354.19      5.30 o 
   1   3   6      160.86      139.99      6.31 o 
   2   3   6      589.44      539.47      7.27 o 
   3   3   6       85.37      103.23      3.01 o 
   4   3   6        0.79        1.74      0.88 o 
   5   3   6      742.45      709.97      7.06 o 
   6   3   6      180.82      177.52      3.56 o 
   7   3   6       16.76       12.68      2.32 o 
   8   3   6      635.22      594.84     12.26 o 
   9   3   6      111.93      103.17      6.31 o 
  10   3   6        6.07       10.96      4.04 o 
 -11   4   6       23.59       28.20      5.43 o 
 -10   4   6      107.15      111.71      5.40 o 
  -9   4   6      296.13      297.77      6.16 o 
  -8   4   6      217.14      219.90      4.38 o 
  -7   4   6      684.33      658.23      6.85 o 
  -6   4   6       90.77       96.80      2.62 o 
  -5   4   6        0.03        0.57      1.05 o 
  -4   4   6        3.06       -0.10      0.96 o 
  -3   4   6     1243.79     1303.43      9.07 o 
  -2   4   6      410.79      362.03      4.09 o 
  -1   4   6       68.11       62.58      1.57 o 
   0   4   6        0.29        5.76      0.92 o 
   1   4   6       68.05      148.47      2.66 o 
   2   4   6     4657.19     4816.11     55.12 o 
   3   4   6       30.09       36.49      2.05 o 
   4   4   6      459.62      431.22      4.48 o 
   5   4   6       44.35       49.06      1.96 o 
   6   4   6      135.59      125.39      3.68 o 
   7   4   6       48.46       35.73      2.95 o 
   8   4   6       12.66       16.17      3.48 o 
   9   4   6      555.64      561.89     12.39 o 
  10   4   6      256.43      234.72      8.23 o 
 -11   5   6       12.14       18.54      7.50 o 
 -10   5   6       13.92       18.76      3.11 o 
  -9   5   6        1.89        0.23      2.50 o 
  -8   5   6      157.23      149.00      4.03 o 
  -7   5   6      559.29      530.46      5.98 o 
  -6   5   6     1456.14     1453.98     12.94 o 
  -5   5   6       40.90       59.18      1.95 o 
  -4   5   6        1.19        0.54      0.85 o 
  -3   5   6       24.83       25.58      1.06 o 
  -2   5   6     1632.42     1804.17     12.72 o 
  -1   5   6      301.38      246.05      2.84 o 
   0   5   6      266.70      312.79      5.59 o 
   1   5   6     5133.38     5324.08     60.96 o 
   2   5   6      304.87      313.30      5.01 o 
   3   5   6      168.24      153.54      2.49 o 
   4   5   6       24.45       18.39      1.59 o 
   5   5   6      219.61      262.00      5.44 o 
   6   5   6       19.34       15.47      2.32 o 
   7   5   6      253.40      197.23      5.56 o 
   8   5   6       30.37       19.14      3.59 o 
   9   5   6      243.71      276.71      8.50 o 
  10   5   6        4.67        9.92      4.16 o 
 -11   6   6        0.58        1.18      7.50 o 
 -10   6   6      163.03      171.11      6.74 o 
  -9   6   6      103.38      103.71      5.06 o 
  -8   6   6       37.10       33.83      2.60 o 
  -7   6   6       23.29       21.63      2.20 o 
  -6   6   6     1390.51     1396.93     11.66 o 
  -5   6   6      815.58      772.00      7.17 o 
  -4   6   6      240.82      215.53      3.00 o 
  -3   6   6      177.55      213.37      2.14 o 
  -2   6   6      622.78      633.35      5.12 o 
  -1   6   6      300.58      266.26      4.41 o 
   0   6   6     9201.91     9811.92    127.61 o 
   1   6   6      153.76      119.83      2.50 o 
   2   6   6      200.04      204.79      3.92 o 
   3   6   6     1245.51     1312.18     16.47 o 
   4   6   6      788.88      835.58      9.99 o 
   5   6   6     1689.93     1583.17     15.52 o 
   6   6   6       24.87       15.38      2.32 o 
   7   6   6      209.09      221.49      5.80 o 
   8   6   6      126.00      132.25      6.06 o 
   9   6   6        3.74        5.48      5.72 o 
  10   6   6       10.86       15.53      4.73 o 
 -10   7   6       25.75       23.80      4.64 o 
  -9   7   6        2.26        2.37      2.67 o 
  -8   7   6      183.62      194.07      4.58 o 
  -7   7   6      311.69      299.13      7.17 o 
  -6   7   6       28.11       35.17      3.39 o 
  -5   7   6     5232.95     5201.28     40.33 o 
  -4   7   6      437.09      395.98      4.23 o 
  -3   7   6      446.83      421.13      4.27 o 
  -2   7   6     3641.11     3954.00     28.43 o 
  -1   7   6      358.51      389.29      5.64 o 
   0   7   6      904.71      994.58     11.45 o 
   1   7   6      982.70     1092.83     11.77 o 
   2   7   6     1925.03     1989.71     20.56 o 
   3   7   6      883.58      861.11     11.53 o 
   4   7   6      694.33      677.61      8.56 o 
   5   7   6     1834.42     1726.99     18.59 o 
   6   7   6        2.43       -0.26      2.62 o 
   7   7   6      970.66      892.86     13.28 o 
   8   7   6      327.06      284.12      8.14 o 
   9   7   6       12.91       21.55      3.98 o 
  10   7   6      106.24      132.04      8.28 o 
 -10   8   6        0.95       -0.93      4.16 o 
  -9   8   6       29.86       27.56      3.16 o 
  -8   8   6      254.38      282.98      5.21 o 
  -7   8   6      175.05      174.43      4.41 o 
  -6   8   6       65.09       50.31      2.50 o 
  -5   8   6      176.18      203.00      4.76 o 
  -4   8   6      260.74      213.70      3.37 o 
  -3   8   6     2009.97     2047.26     15.51 o 
  -2   8   6      472.79      483.30      4.50 o 
  -1   8   6     2973.00     3089.17     37.07 o 
   0   8   6       91.77      113.05      2.95 o 
   1   8   6     2566.45     2795.24     28.45 o 
   2   8   6       44.39       51.20      2.48 o 
   3   8   6      104.70      120.97      3.53 o 
   4   8   6      351.68      322.69      5.47 o 
   5   8   6      149.20      166.26      7.86 o 
   6   8   6        2.16        0.86      1.75 o 
   7   8   6       29.34       30.22      3.11 o 
   8   8   6      118.02      109.57      5.78 o 
   9   8   6      497.25      470.04     11.27 o 
  10   8   6       27.37       26.21      4.72 o 
 -10   9   6        0.07        1.80      4.07 o 
  -9   9   6        1.73        1.63      4.20 o 
  -8   9   6        0.05       16.24      2.77 o 
  -7   9   6       31.78       26.28      2.18 o 
  -6   9   6        1.72       -1.34      1.56 o 
  -5   9   6       11.89        8.91      1.48 o 
  -4   9   6      405.94      383.47      4.21 o 
  -3   9   6      338.42      396.58      4.15 o 
  -2   9   6      335.95      348.67      3.69 o 
  -1   9   6        4.41       -0.91      2.35 o 
   0   9   6      172.20      146.81      3.38 o 
   1   9   6      205.01      276.11      5.12 o 
   2   9   6      468.96      455.20     10.52 o 
   3   9   6      313.01      325.55      5.91 o 
   4   9   6      126.16      129.44      8.01 o 
   5   9   6     1073.85      990.88     10.15 o 
   6   9   6      141.48      139.38      3.84 o 
   7   9   6      103.22       94.80      4.29 o 
   8   9   6       14.02       15.64      3.31 o 
   9   9   6        0.01        7.23      3.70 o 
  10   9   6       48.58       46.40      5.71 o 
 -10  10   6       32.62       46.60      6.14 o 
  -9  10   6        8.64        7.21      3.30 o 
  -8  10   6      433.64      444.00      8.33 o 
  -7  10   6        0.04        3.98      2.17 o 
  -6  10   6      702.06      704.69      7.03 o 
  -5  10   6      330.23      338.80      4.34 o 
  -4  10   6     1310.72     1299.24     11.57 o 
  -3  10   6      118.94      150.70      2.56 o 
  -2  10   6      369.63      344.35      3.73 o 
  -1  10   6      682.66      718.23      9.13 o 
   0  10   6      371.00      436.63      6.30 o 
   1  10   6     1540.02     1592.90     16.84 o 
   2  10   6      578.34      607.29      8.98 o 
   3  10   6      314.61      321.40      5.91 o 
   4  10   6      436.44      455.82      7.82 o 
   5  10   6      631.46      619.58      6.91 o 
   6  10   6      326.13      366.03      5.93 o 
   7  10   6      228.86      236.14      5.91 o 
   8  10   6      248.03      228.26      7.39 o 
   9  10   6        1.11        6.22      3.70 o 
 -10  11   6        0.01        3.55      7.10 o 
  -9  11   6        4.41        4.15      4.23 o 
  -8  11   6      248.81      281.40      6.94 o 
  -7  11   6     1461.52     1556.43     16.78 o 
  -6  11   6       18.07       16.11      1.88 o 
  -5  11   6     2050.49     2033.64     17.53 o 
  -4  11   6     2263.83     2212.93     18.35 o 
  -3  11   6      683.55      632.30      5.94 o 
  -2  11   6      115.87      117.15      3.03 o 
  -1  11   6      349.43      330.38      3.90 o 
   0  11   6     2682.64     2871.81     30.21 o 
   1  11   6       13.19       11.67      2.51 o 
   2  11   6     1298.87     1244.29     16.08 o 
   3  11   6        2.32       -0.96      2.46 o 
   4  11   6      878.53      891.31     12.83 o 
   5  11   6       43.91       33.42      2.29 o 
   6  11   6      508.57      494.36      7.25 o 
   7  11   6       65.89       74.38      3.52 o 
   8  11   6       11.54       12.05      3.41 o 
   9  11   6      167.90      173.29      7.39 o 
 -10  12   6        3.95        5.92      7.89 o 
  -9  12   6       11.13       13.73      3.77 o 
  -8  12   6        5.47        7.29      3.08 o 
  -7  12   6       92.27      102.78      4.72 o 
  -6  12   6      516.43      516.70      6.71 o 
  -5  12   6       23.93       23.71      1.83 o 
  -4  12   6      427.26      418.62      5.22 o 
  -3  12   6       26.91       16.22      1.43 o 
  -2  12   6        5.12        5.57      1.32 o 
  -1  12   6      560.05      606.84      6.20 o 
   0  12   6      197.70      183.09      5.53 o 
   1  12   6       16.76       20.51      3.95 o 
   2  12   6      478.25      430.86      7.17 o 
   3  12   6      112.53      104.10      4.09 o 
   4  12   6     3873.57     3818.18     45.63 o 
   5  12   6     1260.98     1281.04     14.54 o 
   6  12   6        1.24        2.51      1.94 o 
   7  12   6        9.17        6.75      2.33 o 
   8  12   6      155.30      155.75      6.25 o 
   9  12   6       87.38       91.25      6.16 o 
  -9  13   6      171.16      208.54      7.25 o 
  -8  13   6       14.50        6.91      3.02 o 
  -7  13   6      614.72      616.97      9.72 o 
  -6  13   6      201.08      189.00      4.20 o 
  -5  13   6      137.40      137.37      3.33 o 
  -4  13   6      122.27      107.77      2.99 o 
  -3  13   6       42.95       48.04      2.27 o 
  -2  13   6      675.98      636.59      6.31 o 
  -1  13   6     2156.72     2046.93     17.79 o 
   0  13   6      153.89      150.52      4.50 o 
   1  13   6     1718.13     1653.64     25.80 o 
   2  13   6      115.85       96.02      3.89 o 
   3  13   6     1332.66     1388.76     28.06 o 
   4  13   6      285.52      302.94     17.29 o 
   5  13   6      150.59      169.68      7.06 o 
   6  13   6        2.05        1.52      1.86 o 
   7  13   6       89.55       82.11      3.99 o 
   8  13   6        1.31        7.51      3.41 o 
   9  13   6      239.18      268.88      8.70 o 
  -9  14   6       16.58       24.17      5.43 o 
  -8  14   6       52.16       49.35      4.90 o 
  -7  14   6      280.81      293.08      6.76 o 
  -6  14   6       11.13        8.50      2.39 o 
  -5  14   6      127.52      115.34      3.33 o 
  -4  14   6      868.40      807.54      8.17 o 
  -3  14   6     1087.17     1027.40      9.35 o 
  -2  14   6        0.58        1.00      1.26 o 
  -1  14   6        0.27        6.73      1.67 o 
   0  14   6     1371.19     1319.32     18.08 o 
   1  14   6      647.06      678.31     12.69 o 
   2  14   6      546.08      523.15      8.38 o 
   3  14   6     1067.84      992.15     13.96 o 
   4  14   6      277.33      240.17      6.07 o 
   5  14   6       19.68       19.70      2.05 o 
   6  14   6      106.95       92.47      3.58 o 
   7  14   6       94.59      108.39      4.14 o 
   8  14   6       39.85       41.77      4.60 o 
   9  14   6       14.19       18.37      4.26 o 
  -9  15   6       13.37       11.28      5.16 o 
  -8  15   6        0.28       -6.31      6.71 o 
  -7  15   6       21.26       20.50      3.08 o 
  -6  15   6        5.23        1.52      2.34 o 
  -5  15   6       78.09       67.73      3.01 o 
  -4  15   6        7.53        4.47      1.91 o 
  -3  15   6       23.91       42.04      4.08 o 
  -2  15   6        1.35       -1.23      1.63 o 
  -1  15   6      228.31      227.82      3.40 o 
   0  15   6      312.44      331.82     11.15 o 
   1  15   6       20.26       23.71      4.56 o 
   2  15   6      166.90      140.83      4.47 o 
   3  15   6        2.05        2.22      3.75 o 
   4  15   6       13.00       25.41      4.14 o 
   5  15   6       24.60       27.99      4.04 o 
   6  15   6        2.43        0.18      2.17 o 
   7  15   6       34.41       35.93      2.99 o 
   8  15   6       31.48       20.68      3.79 o 
  -9  16   6        0.01       -1.72      4.72 o 
  -8  16   6        1.64       -8.37      4.26 o 
  -7  16   6       49.64       53.59      6.06 o 
  -6  16   6      185.51      180.03      5.25 o 
  -5  16   6       20.53       19.36      2.31 o 
  -4  16   6        8.68        1.63      1.74 o 
  -3  16   6      223.67      229.67      4.02 o 
  -2  16   6       45.50       55.70      2.92 o 
  -1  16   6     2709.50     2735.35     23.74 o 
   0  16   6      815.84      804.67      8.00 o 
   1  16   6       49.38       39.50      3.72 o 
   2  16   6       89.84       78.51      5.02 o 
   3  16   6      546.51      493.92      8.72 o 
   4  16   6      296.76      295.20      6.83 o 
   5  16   6      171.40      162.01      4.07 o 
   6  16   6       41.90       33.78      4.40 o 
   7  16   6       74.61       78.62      4.77 o 
   8  16   6       45.17       46.65      5.16 o 
  -9  17   6       42.44       38.66      8.28 o 
  -8  17   6       10.43        7.99      4.83 o 
  -7  17   6       57.47       48.16      4.46 o 
  -6  17   6        0.27        3.95      3.23 o 
  -5  17   6       45.87       37.44      2.90 o 
  -4  17   6       94.73       90.21      3.63 o 
  -3  17   6      553.99      536.51      7.88 o 
  -2  17   6        8.09        5.63      2.30 o 
  -1  17   6      815.89      772.06     19.13 o 
   0  17   6       16.53       13.39      1.51 o 
   1  17   6      516.16      494.94      9.32 o 
   2  17   6        1.99        0.53      3.31 o 
   3  17   6      192.31      224.35     11.97 o 
   4  17   6      432.56      452.07      8.58 o 
   5  17   6       32.80       27.07      3.31 o 
   6  17   6       96.61       97.51      4.85 o 
   7  17   6       52.02       43.72      3.79 o 
   8  17   6       29.64       28.83      4.36 o 
  -8  18   6       48.27       54.70      6.40 o 
  -7  18   6      172.78      165.96      8.24 o 
  -6  18   6      132.78      114.07      5.86 o 
  -5  18   6        4.47       -2.21      3.05 o 
  -4  18   6        9.32        5.65      2.94 o 
  -3  18   6        6.33       12.51      2.11 o 
  -2  18   6      669.47      659.09      8.78 o 
  -1  18   6       50.85       82.75      5.08 o 
   0  18   6      558.93      492.16      6.66 o 
   1  18   6        3.25        7.71      2.00 o 
   2  18   6      257.66      275.90      8.23 o 
   3  18   6     1388.23     1323.60     32.74 o 
   4  18   6      116.76      129.39      3.94 o 
   5  18   6       62.25       56.18      3.52 o 
   6  18   6       46.15       38.78      3.59 o 
   7  18   6        5.15        6.19      3.50 o 
  -8  19   6        5.32        6.11      5.11 o 
  -7  19   6       96.93       91.73     10.06 o 
  -6  19   6        3.03       -0.58      4.16 o 
  -5  19   6        0.08       -4.75      3.88 o 
  -4  19   6       58.17       43.72      5.16 o 
  -3  19   6      624.65      625.96     14.40 o 
  -2  19   6       39.53       32.35      6.51 o 
  -1  19   6       35.06       31.98      3.36 o 
   0  19   6       61.79       61.60      4.10 o 
   1  19   6       33.66       33.82      3.00 o 
   2  19   6      740.92      721.89     10.56 o 
   3  19   6        9.23       30.38      3.95 o 
   4  19   6        4.22        8.97      2.19 o 
   5  19   6       65.52       71.30      4.10 o 
   6  19   6        0.48        4.87      2.78 o 
   7  19   6      238.13      264.03      8.34 o 
  -7  20   6        0.42       -7.18      4.26 o 
  -6  20   6        0.11       -3.69      4.26 o 
  -5  20   6      193.98      192.00     10.45 o 
  -4  20   6        2.01        2.93      3.88 o 
  -3  20   6        0.29        5.42      4.14 o 
  -2  20   6      111.95      119.31      6.06 o 
  -1  20   6      477.91      440.07     10.65 o 
   0  20   6       85.28       98.12      4.77 o 
   1  20   6      398.94      375.33      7.17 o 
   2  20   6       45.04       37.59      4.34 o 
   3  20   6      285.40      260.59      6.37 o 
   4  20   6       99.28       91.82      6.21 o 
   5  20   6      140.94      142.26      6.10 o 
   6  20   6       94.36       93.90     10.60 o 
   7  20   6       93.96      106.52      8.68 o 
  -7  21   6        6.03       -1.69      4.72 o 
  -6  21   6       40.78       34.78      5.11 o 
  -5  21   6      159.45      155.09      7.68 o 
  -4  21   6      379.56      391.46     10.78 o 
  -3  21   6        6.39        0.57      3.70 o 
  -2  21   6      215.54      202.57      7.68 o 
  -1  21   6      107.26      105.13      8.09 o 
   0  21   6       73.78       61.75      4.82 o 
   1  21   6      218.85      207.88      6.91 o 
   2  21   6      109.37      105.78      4.40 o 
   3  21   6       24.64       28.94      3.66 o 
   4  21   6        0.45        1.86      4.72 o 
   5  21   6      102.94      128.60     13.02 o 
   6  21   6       34.33       28.40      7.10 o 
  -6  22   6        7.13        1.98      4.44 o 
  -5  22   6        0.75       -3.63      4.16 o 
  -4  22   6        1.23        1.00      4.16 o 
  -3  22   6       52.19       56.24      5.97 o 
  -2  22   6      158.96      135.70      6.91 o 
  -1  22   6        9.08       16.24      4.07 o 
   0  22   6        8.85       17.78      3.79 o 
   1  22   6        9.89        8.85      5.13 o 
   2  22   6       30.79       32.21      3.79 o 
   3  22   6      122.59      107.75      5.68 o 
   4  22   6      132.28      137.38      8.48 o 
   5  22   6       73.61       96.67     12.23 o 
   6  22   6       13.02       17.35      5.13 o 
  -6  23   6        9.41        6.59      4.73 o 
  -5  23   6       49.42       45.86      5.86 o 
  -4  23   6        3.71       -2.92      6.51 o 
  -3  23   6       13.69        7.73      4.44 o 
  -2  23   6        0.11        1.62      3.88 o 
  -1  23   6       94.69      102.36      6.34 o 
   0  23   6       67.12       66.29      8.88 o 
   1  23   6       32.23       26.35      3.98 o 
   2  23   6        0.41       -4.21      3.41 o 
   3  23   6       68.35       65.02      5.50 o 
   4  23   6       65.83       71.67      5.76 o 
   5  23   6        4.38        5.46      3.98 o 
  -5  24   6       16.38       16.96      4.93 o 
  -4  24   6       52.64       50.83      8.09 o 
  -3  24   6       44.49       50.97      5.58 o 
  -2  24   6      123.10      133.69      7.30 o 
  -1  24   6       24.23       17.12      4.73 o 
   0  24   6        0.05        2.31      3.79 o 
   1  24   6        0.08       -4.89      3.41 o 
   2  24   6       15.89       22.74      4.07 o 
   3  24   6        5.43        0.45      3.79 o 
   4  24   6       67.99       79.71      6.44 o 
   5  24   6        0.49        5.15      4.36 o 
  -4  25   6       22.16       14.79      4.83 o 
  -3  25   6      182.27      230.79      8.81 o 
  -2  25   6      209.96      195.44      8.31 o 
  -1  25   6       30.18       41.72      4.93 o 
   0  25   6        0.46       -2.37      4.14 o 
   1  25   6       15.80       14.89      4.07 o 
   2  25   6       35.66       27.58      4.36 o 
   3  25   6       30.78       37.81      4.83 o 
   4  25   6        0.14       -0.69      6.71 o 
  -3  26   6       74.35       82.91      6.91 o 
  -2  26   6       34.99       38.89      5.39 o 
  -1  26   6        0.22       -0.78      4.26 o 
   0  26   6       11.60       15.83      4.36 o 
   1  26   6      127.29      147.35      7.36 o 
   2  26   6       69.84       49.94      5.86 o 
   3  26   6        0.05        0.79      6.71 o 
  -2  27   6        1.09       -2.10      4.64 o 
  -1  27   6       52.66       52.54      6.42 o 
   0  27   6        0.42        3.49      6.90 o 
   1  27   6        4.86        2.00      4.26 o 
 -11   1   7        0.59       -5.56      4.60 o 
 -10   1   7       63.10       56.92      3.87 o 
  -9   1   7       50.69       60.05      4.53 o 
  -8   1   7        4.91        1.17      2.18 o 
  -7   1   7       84.83       72.77      2.76 o 
  -6   1   7       92.17       95.10      2.64 o 
  -5   1   7      415.72      431.28      4.99 o 
  -4   1   7        4.33        4.37      1.20 o 
  -3   1   7       35.07       16.83      1.53 o 
  -2   1   7     3138.11     3067.50     22.18 o 
  -1   1   7        0.19        7.31      1.52 o 
   0   1   7      160.44      199.46      3.47 o 
   1   1   7      916.47      964.69     11.83 o 
   2   1   7       17.77       25.62      1.43 o 
   3   1   7      332.56      446.05      5.47 o 
   4   1   7       78.89       66.02      2.77 o 
   5   1   7      127.13      134.98      4.07 o 
   6   1   7      486.53      454.55      7.31 o 
   7   1   7      238.04      220.52      4.58 o 
   8   1   7      844.04      747.15     14.36 o 
   9   1   7        0.55       -1.78      3.63 o 
  10   1   7        1.78        1.24      3.76 o 
 -11   2   7       48.80       48.82      6.11 o 
 -10   2   7        1.32       -2.84      2.83 o 
  -9   2   7        3.25        3.83      2.56 o 
  -8   2   7       33.69       25.42      2.25 o 
  -7   2   7      277.62      282.72      4.30 o 
  -6   2   7      179.02      176.64      3.42 o 
  -5   2   7      204.19      180.99      3.11 o 
  -4   2   7       75.46       88.01      2.36 o 
  -3   2   7      319.51      321.72      4.15 o 
  -2   2   7     6191.72     6349.53     44.81 o 
  -1   2   7      480.21      588.83      5.88 o 
   0   2   7        1.70        5.01      0.72 o 
   1   2   7      955.67      956.83     18.34 o 
   2   2   7     3210.75     3275.96     46.59 o 
   3   2   7      193.40      221.69      3.21 o 
   4   2   7      607.68      633.12      6.72 o 
   5   2   7     1091.34     1029.65      9.70 o 
   6   2   7       77.01       83.34      5.18 o 
   7   2   7      652.04      681.96      8.53 o 
   8   2   7       74.68       92.49      5.84 o 
   9   2   7      301.76      236.44      8.08 o 
  10   2   7        5.58       10.33      4.04 o 
 -11   3   7        5.56        4.34      7.50 o 
 -10   3   7        6.35        4.69      3.07 o 
  -9   3   7       82.30       95.22      4.53 o 
  -8   3   7        0.17       -2.04      2.05 o 
  -7   3   7       26.57       24.14      1.75 o 
  -6   3   7      268.76      257.06      3.80 o 
  -5   3   7       74.40       66.87      2.46 o 
  -4   3   7        5.12       -0.21      1.12 o 
  -3   3   7      468.55      441.92      3.99 o 
  -2   3   7    13330.27    14194.43     95.19 o 
  -1   3   7      302.61      281.85      3.97 o 
   0   3   7      603.42      694.92     10.19 o 
   1   3   7        2.19        4.95      2.37 o 
   2   3   7       11.29       18.52      2.61 o 
   3   3   7       16.05       25.97      3.42 o 
   4   3   7      656.11      650.21      6.85 o 
   5   3   7      296.48      275.56      5.06 o 
   6   3   7     1735.54     1628.64     16.74 o 
   7   3   7        2.09        3.46      2.20 o 
   8   3   7      907.91      790.60     15.06 o 
   9   3   7        0.22        4.02      3.76 o 
  10   3   7      106.76      119.61     15.98 o 
 -11   4   7        8.93        5.92      7.50 o 
 -10   4   7        7.00        5.36      3.42 o 
  -9   4   7      327.21      357.25      6.70 o 
  -8   4   7       12.67        7.96      2.14 o 
  -7   4   7        4.08        5.42      1.70 o 
  -6   4   7       73.87       70.66      3.58 o 
  -5   4   7       33.30       30.46      1.67 o 
  -4   4   7       47.59       41.77      1.62 o 
  -3   4   7      907.77      754.39      5.76 o 
  -2   4   7      217.27      257.28      5.15 o 
  -1   4   7     2146.41     2249.34     17.49 o 
   0   4   7      792.60      775.62      9.40 o 
   1   4   7      671.42      641.89      8.64 o 
   2   4   7      105.08      118.48      2.96 o 
   3   4   7        1.00        0.79      0.74 o 
   4   4   7        0.51        2.76      2.76 o 
   5   4   7      850.39      801.39      7.85 o 
   6   4   7        6.52        5.05      1.86 o 
   7   4   7        5.37       10.26      2.65 o 
   8   4   7      129.37      114.58      5.95 o 
   9   4   7      217.68      222.82      8.08 o 
  10   4   7        0.01        4.26      4.16 o 
 -10   5   7      107.67      127.61      8.03 o 
  -9   5   7        1.18        9.08      2.99 o 
  -8   5   7      231.17      243.76      4.93 o 
  -7   5   7      300.79      288.63      5.11 o 
  -6   5   7      117.08       94.74      3.01 o 
  -5   5   7      308.29      313.03      4.39 o 
  -4   5   7        7.81        5.31      0.98 o 
  -3   5   7     1284.24     1259.43      9.45 o 
  -1   5   7      331.21      338.80      3.63 o 
   0   5   7     4625.95     4962.69     49.51 o 
   1   5   7      456.97      493.77      7.27 o 
   2   5   7      703.48      737.06      9.92 o 
   3   5   7      188.51      177.07      3.76 o 
   4   5   7       36.52       36.68      1.97 o 
   5   5   7        1.18        2.24      1.44 o 
   6   5   7       44.35       26.19      2.65 o 
   7   5   7       37.23       28.47      2.84 o 
   8   5   7       36.94       24.31      3.59 o 
   9   5   7      134.37      124.22      6.55 o 
  10   5   7       90.15       85.77      6.55 o 
 -10   6   7       10.53       11.98      4.36 o 
  -9   6   7      384.17      384.30      7.93 o 
  -8   6   7       13.07       18.05      2.84 o 
  -7   6   7        0.29       -2.00      2.12 o 
  -6   6   7      188.74      180.04      3.49 o 
  -5   6   7      139.86      124.87      3.32 o 
  -4   6   7        8.25        5.85      1.01 o 
  -3   6   7      525.72      565.88      4.97 o 
  -2   6   7       43.14       67.41      2.03 o 
  -1   6   7      868.07      896.31      7.51 o 
   0   6   7      118.45      121.58      2.75 o 
   1   6   7     1904.06     1954.96     28.86 o 
   2   6   7       54.77       85.95      2.77 o 
   3   6   7        3.65        4.67      1.43 o 
   4   6   7      520.09      526.85      8.02 o 
   5   6   7       50.60       55.34      4.29 o 
   6   6   7      110.06       97.14      5.09 o 
   7   6   7      253.11      224.05      5.86 o 
   8   6   7        5.08        0.58      3.31 o 
   9   6   7        1.11       -3.29      6.51 o 
  10   6   7       28.07       32.32      4.88 o 
 -10   7   7       14.02        8.26      4.36 o 
  -9   7   7       65.41       72.21      7.16 o 
  -8   7   7      139.82      137.22      4.14 o 
  -7   7   7      175.40      183.72      4.33 o 
  -6   7   7      581.63      587.08      6.26 o 
  -5   7   7       66.46       56.42      2.42 o 
  -4   7   7       82.66       83.07      2.16 o 
  -3   7   7      485.48      512.58      5.01 o 
  -2   7   7      627.05      604.24      5.67 o 
  -1   7   7     1817.39     1796.74     21.42 o 
   0   7   7     1011.66     1033.15     11.94 o 
   1   7   7      970.65     1185.50     12.80 o 
   2   7   7       62.37       61.22      2.03 o 
   3   7   7        2.02        1.70      1.43 o 
   4   7   7       75.67       72.52      5.28 o 
   5   7   7     1229.96     1175.75     13.31 o 
   6   7   7      214.67      215.55      5.16 o 
   7   7   7       13.51       17.86      2.61 o 
   8   7   7        0.05       -0.79      3.03 o 
   9   7   7      119.29       99.03      6.40 o 
  10   7   7      339.40      368.57     10.56 o 
 -10   8   7       10.84        7.47      4.45 o 
  -9   8   7        3.35        3.67      3.36 o 
  -8   8   7      142.10      172.41      4.99 o 
  -7   8   7      277.94      279.20      4.77 o 
  -6   8   7       66.83       49.52      2.52 o 
  -5   8   7       88.73       71.73      2.50 o 
  -4   8   7      763.45      790.65      7.75 o 
  -3   8   7       59.27       63.20      2.73 o 
  -2   8   7       60.01       50.82      2.33 o 
  -1   8   7      111.89      115.11      3.25 o 
   0   8   7      316.00      347.61      9.91 o 
   1   8   7     4180.92     3989.79     40.19 o 
   2   8   7       88.44       65.12      7.89 o 
   3   8   7     1142.61     1148.02     14.95 o 
   4   8   7      329.24      317.78      7.02 o 
   5   8   7     1414.57     1374.17     15.22 o 
   6   8   7      722.42      688.44      8.98 o 
   7   8   7        5.66        3.14      2.38 o 
   8   8   7      238.52      267.56      7.96 o 
   9   8   7        3.67       16.96      4.16 o 
 -10   9   7       89.76      105.53      7.47 o 
  -9   9   7        0.09        4.12      3.40 o 
  -8   9   7      994.59     1047.86     14.16 o 
  -7   9   7      216.06      212.34      7.32 o 
  -6   9   7      127.17      112.98      3.05 o 
  -5   9   7       64.71       51.79      3.95 o 
  -4   9   7      290.76      285.14      4.17 o 
  -3   9   7      538.18      532.46      5.18 o 
  -2   9   7      103.50      106.27      3.93 o 
  -1   9   7     1301.77     1174.44     18.62 o 
   0   9   7     3467.62     3478.90     36.07 o 
   1   9   7      330.72      369.30     12.24 o 
   2   9   7     5265.34     5284.97     52.96 o 
   3   9   7     1320.49     1248.78     16.24 o 
   4   9   7      115.46      103.60      7.12 o 
   5   9   7       84.88       96.09      4.91 o 
   6   9   7       23.05       24.38      2.19 o 
   7   9   7        2.66        3.91      2.44 o 
   8   9   7        0.08        2.32      3.31 o 
   9   9   7      475.45      517.77     12.07 o 
 -10  10   7       75.26       83.49      7.57 o 
  -9  10   7      382.77      413.33     12.19 o 
  -8  10   7      208.61      254.16      6.64 o 
  -7  10   7       19.78       17.79      3.14 o 
  -6  10   7       19.55       20.18      1.92 o 
  -5  10   7      813.85      797.49      7.44 o 
  -4  10   7      259.08      259.92      6.61 o 
  -3  10   7       19.92        8.38      1.50 o 
  -2  10   7      207.92      208.94      3.25 o 
  -1  10   7     1197.43     1170.66     13.72 o 
   0  10   7     1880.97     1909.35     20.82 o 
   1  10   7     6720.60     6954.81     80.17 o 
   2  10   7      386.76      403.97     10.42 o 
   3  10   7      703.57      668.61      9.93 o 
   4  10   7       23.02       22.61      2.48 o 
   5  10   7      429.82      422.32     10.55 o 
   6  10   7      123.37      117.85      3.67 o 
   7  10   7       24.10       23.67      2.78 o 
   8  10   7        0.24        2.67      3.50 o 
   9  10   7       25.66       43.99      5.30 o 
 -10  11   7       70.85       67.29      7.47 o 
  -9  11   7       22.22       20.69      4.73 o 
  -8  11   7      187.53      221.07      6.40 o 
  -7  11   7        4.14        3.50      2.32 o 
  -6  11   7       11.66        8.17      1.97 o 
  -5  11   7      330.05      320.97      4.72 o 
  -4  11   7     2303.41     2241.37     18.68 o 
  -3  11   7      130.50      103.22      2.31 o 
  -2  11   7      138.54      157.16      2.94 o 
  -1  11   7      159.38      155.72      5.52 o 
   0  11   7      681.65      644.61      8.56 o 
   1  11   7      303.62      324.49      5.92 o 
   2  11   7       70.25       59.36      6.90 o 
   3  11   7      333.38      340.70      6.51 o 
   4  11   7      367.88      379.38      7.20 o 
   5  11   7       18.16       16.34      3.31 o 
   6  11   7       69.19       73.13      3.33 o 
   7  11   7       59.77       71.73      4.21 o 
   8  11   7       40.93       57.39      5.39 o 
   9  11   7        0.81        3.51      3.70 o 
 -10  12   7       14.58       13.41      8.28 o 
  -9  12   7        0.45       -1.23      3.48 o 
  -8  12   7      276.03      287.01      7.04 o 
  -7  12   7       24.35       21.87      2.99 o 
  -6  12   7        0.05       -0.78      2.05 o 
  -5  12   7       30.99       29.74      2.07 o 
  -4  12   7       40.90       53.73      2.79 o 
  -3  12   7      611.51      617.72      5.94 o 
  -2  12   7      311.18      272.06      3.92 o 
  -1  12   7        4.06       12.77      1.82 o 
   0  12   7      268.33      286.92      5.27 o 
   1  12   7       48.21       64.27      3.35 o 
   2  12   7     1252.23     1323.06     17.18 o 
   3  12   7        2.61        0.82      2.32 o 
   4  12   7      206.17      231.64      5.91 o 
   5  12   7      162.38      163.65      8.20 o 
   6  12   7      260.18      233.60      4.90 o 
   7  12   7      237.47      227.99      6.00 o 
   8  12   7      651.00      711.60     13.99 o 
   9  12   7        8.81        8.51      4.07 o 
  -9  13   7       17.25       16.93      4.18 o 
  -8  13   7      237.89      237.51      7.89 o 
  -7  13   7       13.86        9.67      4.27 o 
  -6  13   7      137.57      133.54      4.04 o 
  -5  13   7       55.63       55.92      2.92 o 
  -4  13   7        1.04       -1.71      1.54 o 
  -3  13   7        5.22        4.94      1.29 o 
  -2  13   7        0.18       -2.30      1.55 o 
  -1  13   7      623.29      643.85      6.70 o 
   0  13   7      863.90      815.28     10.58 o 
   1  13   7        8.98       42.21      6.71 o 
   2  13   7      501.13      464.74      7.78 o 
   3  13   7      693.86      679.16     13.81 o 
   4  13   7      152.97      193.15      5.52 o 
   5  13   7       76.16       81.07      7.49 o 
   6  13   7        9.49        8.90      2.45 o 
   7  13   7       24.81       22.24      2.87 o 
   8  13   7       12.05       26.06      3.98 o 
   9  13   7       22.48       19.13      4.16 o 
  -9  14   7      110.07      116.98      8.14 o 
  -8  14   7       63.70       52.33      5.95 o 
  -7  14   7       38.40       35.76      4.15 o 
  -6  14   7        5.49        4.33      2.43 o 
  -5  14   7       31.80       21.79      2.06 o 
  -4  14   7        2.65        1.73      1.57 o 
  -3  14   7       41.72       34.33      2.03 o 
  -2  14   7      455.03      394.43      5.11 o 
  -1  14   7      137.82      131.45      4.62 o 
   0  14   7       14.81       12.77      2.92 o 
   1  14   7     2077.89     2090.86     32.22 o 
   2  14   7        0.63        2.61      3.55 o 
   3  14   7      482.97      472.72      8.40 o 
   4  14   7        0.83        1.97      3.35 o 
   5  14   7       53.15       51.41      6.29 o 
   6  14   7      162.64      165.42      7.08 o 
   7  14   7      117.85      137.56      5.76 o 
   8  14   7       54.26       72.32      5.59 o 
  -9  15   7       58.18       55.81      6.40 o 
  -8  15   7        6.64       -5.56      7.30 o 
  -7  15   7      397.90      402.44      9.27 o 
  -6  15   7       96.07       89.41      5.10 o 
  -5  15   7       83.55       75.71      3.21 o 
  -4  15   7     1279.55     1233.62     12.21 o 
  -3  15   7        0.97        0.92      1.37 o 
  -2  15   7       46.11       40.03      2.74 o 
  -1  15   7     1125.51     1130.54     13.84 o 
   0  15   7     1494.95     1467.37     21.43 o 
   1  15   7      332.96      326.57      7.48 o 
   2  15   7      795.49      776.91     14.64 o 
   3  15   7        7.30       14.70      3.48 o 
   4  15   7      140.97      139.49      7.29 o 
   5  15   7      143.28      155.17      7.84 o 
   6  15   7      556.90      572.58      9.28 o 
   7  15   7       86.73      100.08      5.32 o 
   8  15   7        1.10        4.87      3.58 o 
  -9  16   7        0.02       -8.00      5.00 o 
  -8  16   7       18.64       -1.61      7.30 o 
  -7  16   7      218.11      220.27      7.60 o 
  -6  16   7       24.13       20.46      3.51 o 
  -5  16   7      602.02      624.49     11.20 o 
  -4  16   7      100.23      102.31      3.34 o 
  -3  16   7      182.70      194.53      4.75 o 
  -2  16   7      139.36      129.73      3.86 o 
  -1  16   7       37.20       36.15      3.37 o 
   0  16   7       62.97       83.63      4.66 o 
   1  16   7        0.59       -0.43      2.57 o 
   2  16   7      250.79      230.31     11.64 o 
   3  16   7      630.82      594.36      9.85 o 
   4  16   7      513.84      528.09      9.34 o 
   5  16   7      446.60      479.22     11.84 o 
   6  16   7        0.92        8.63      4.26 o 
   7  16   7      216.56      228.17      7.29 o 
   8  16   7       40.80       35.56      4.16 o 
  -8  17   7        0.01       -5.97      4.44 o 
  -7  17   7       35.62       33.71      4.15 o 
  -6  17   7      481.70      500.61     14.32 o 
  -5  17   7       19.09       18.60      3.37 o 
  -4  17   7      288.02      312.68      6.13 o 
  -3  17   7       75.48       70.12      3.88 o 
  -2  17   7      193.52      223.73      5.65 o 
  -1  17   7      117.64      127.55      4.16 o 
   0  17   7       72.00       76.83      2.97 o 
   1  17   7       17.17       14.63      3.00 o 
   2  17   7      100.26       98.18      5.99 o 
   3  17   7      128.12      137.24      6.55 o 
   4  17   7       56.26       64.24      5.30 o 
   5  17   7       11.71       25.12      2.63 o 
   6  17   7        9.08        9.06      2.42 o 
   7  17   7       18.05       12.83      3.58 o 
  -8  18   7       10.05        4.53      4.88 o 
  -7  18   7      152.36      148.45      8.28 o 
  -6  18   7      120.98      132.63      8.95 o 
  -5  18   7        1.36       -0.53      3.09 o 
  -4  18   7       16.80       13.60      3.23 o 
  -3  18   7       28.48       30.14      2.74 o 
  -2  18   7      983.23     1001.32     14.37 o 
  -1  18   7       61.05       71.17      6.01 o 
   0  18   7      248.10      249.66      7.36 o 
   1  18   7      254.97      217.75      9.47 o 
   2  18   7      248.89      232.37      7.81 o 
   3  18   7        3.38        8.48      3.63 o 
   4  18   7       13.45       12.42      3.76 o 
   5  18   7        0.36        2.13      1.96 o 
   6  18   7       64.37       53.62      4.02 o 
   7  18   7       16.92       23.94      3.87 o 
  -8  19   7        4.50       -4.86      4.83 o 
  -7  19   7       22.30       12.38      5.02 o 
  -6  19   7        1.52       -2.65      3.46 o 
  -5  19   7        4.90        0.81      3.30 o 
  -4  19   7        2.73       -2.42      3.07 o 
  -3  19   7        6.86        9.42      3.70 o 
  -2  19   7       35.66       38.96      8.88 o 
  -1  19   7        2.74        4.13      2.58 o 
   0  19   7      111.30      130.66      6.34 o 
   1  19   7       12.99       -1.60      2.12 o 
   2  19   7       41.79       49.88      5.33 o 
   3  19   7       87.81      100.01      6.14 o 
   4  19   7        0.01        0.73      3.48 o 
   5  19   7       60.10       69.72      5.74 o 
   6  19   7      128.36      131.61      4.97 o 
   7  19   7        9.75       15.17      3.87 o 
  -7  20   7       13.57       13.51      5.33 o 
  -6  20   7      101.88      112.07      7.39 o 
  -5  20   7      233.81      242.07      8.70 o 
  -4  20   7        0.02        0.54      3.88 o 
  -3  20   7      550.83      531.78     12.62 o 
  -2  20   7       44.67       46.71      4.72 o 
  -1  20   7      208.55      196.13     10.03 o 
   0  20   7        2.95       -2.42      2.52 o 
   1  20   7      139.62      140.89      4.63 o 
   2  20   7       10.64        8.73      3.48 o 
   3  20   7       81.06       84.45      4.10 o 
   4  20   7       79.88       92.36      8.84 o 
   5  20   7      393.18      413.63      7.88 o 
   6  20   7        8.02        7.65      3.11 o 
  -7  21   7        0.21       -1.74      4.83 o 
  -6  21   7      154.18      162.78     11.64 o 
  -5  21   7        4.59        5.61      4.26 o 
  -4  21   7      154.15      164.80      7.58 o 
  -3  21   7      117.42      134.47      6.91 o 
  -2  21   7      108.39      109.11      6.16 o 
  -1  21   7      578.67      609.94     12.79 o 
   0  21   7       51.07       48.90      4.73 o 
   1  21   7       25.85       22.18      2.70 o 
   2  21   7        9.70        5.53      2.37 o 
   3  21   7       94.63       94.10     11.95 o 
   4  21   7       31.56       29.57      4.60 o 
   5  21   7      167.43      202.93     15.84 o 
   6  21   7      180.85      215.62     19.92 o 
  -6  22   7       22.81       12.41      6.71 o 
  -5  22   7        2.89       -3.18      4.26 o 
  -4  22   7       79.16       64.15      6.16 o 
  -3  22   7      323.15      320.24      9.55 o 
  -2  22   7      101.68      106.87     11.84 o 
  -1  22   7       28.21       27.22      5.13 o 
   0  22   7       80.13       67.63      5.21 o 
   1  22   7       37.27       55.28      5.10 o 
   2  22   7      134.37      118.68      5.68 o 
   3  22   7       44.76       45.14      4.54 o 
   4  22   7        0.03        1.92      6.90 o 
   5  22   7       29.12       50.10      6.31 o 
  -6  23   7        0.24       -7.48      4.44 o 
  -5  23   7       11.85        6.11      4.44 o 
  -4  23   7        9.71        3.81      4.26 o 
  -3  23   7       22.06       19.95      4.55 o 
  -2  23   7      100.31      118.56      6.63 o 
  -1  23   7        0.05        2.15      3.58 o 
   0  23   7      107.74       99.96      8.09 o 
   1  23   7       16.13        9.53      3.95 o 
   2  23   7       98.41       96.52      5.88 o 
   3  23   7       62.46       74.00      5.39 o 
   4  23   7        2.54        1.18      3.35 o 
   5  23   7       15.32       15.60      9.27 o 
  -5  24   7       12.95        0.82      4.55 o 
  -4  24   7       21.06       14.84      5.00 o 
  -3  24   7        4.08        4.39      4.26 o 
  -2  24   7      162.81      165.00      8.28 o 
  -1  24   7        0.20        0.66      3.88 o 
   0  24   7       84.40      105.10      8.28 o 
   1  24   7        0.45       -5.52      3.41 o 
   2  24   7       29.75       40.84     13.22 o 
   3  24   7      156.94      155.83      7.00 o 
   4  24   7       64.96       62.05      5.95 o 
  -4  25   7        0.04       -4.17      4.83 o 
  -3  25   7       25.58       22.04      5.11 o 
  -2  25   7        1.80        9.79      4.64 o 
  -1  25   7       16.92       16.28      4.55 o 
   0  25   7        5.62        5.33      3.98 o 
   1  25   7        6.00       -1.41      3.79 o 
   2  25   7      120.31      108.46      8.88 o 
   3  25   7       10.90        8.53      4.07 o 
  -3  26   7        1.14        3.87      7.89 o 
  -2  26   7        0.06        0.82      4.55 o 
  -1  26   7        2.35        5.88      4.55 o 
   0  26   7       20.70       22.09      4.64 o 
   1  26   7      188.17      198.95      8.24 o 
   2  26   7       24.00       28.03      4.73 o 
  -1  27   7      295.04      354.52     10.89 o 
   0  27   7      163.40      162.12      8.03 o 
 -10   0   8      120.87      141.40      7.95 o 
  -9   0   8      173.54      194.10      8.37 o 
  -8   0   8      164.36      178.75      6.66 o 
  -7   0   8      279.43      295.59      6.29 o 
  -6   0   8     2427.01     2509.02     32.28 o 
  -5   0   8      150.45      175.11      7.17 o 
  -4   0   8      610.01      545.61      8.72 o 
  -3   0   8       24.89       45.83      5.28 o 
  -1   0   8      156.37      166.93     18.54 o 
   0   0   8      974.79      932.88     15.03 o 
   1   0   8      731.45      770.87     12.00 o 
   2   0   8     3912.11     4328.52     60.67 o 
   3   0   8        3.22        7.59      1.52 o 
   4   0   8      596.54      591.36     10.32 o 
   5   0   8      128.31      118.10      4.22 o 
   6   0   8       78.02       51.16      4.55 o 
   7   0   8       92.53       97.92      5.56 o 
   8   0   8       23.64       12.23      5.13 o 
   9   0   8      301.47      286.02     12.23 o 
  10   0   8      164.06      175.16     11.44 o 
 -10   1   8        2.91        2.72      3.86 o 
  -9   1   8      249.21      278.65      6.17 o 
  -8   1   8      201.99      204.21      4.78 o 
  -7   1   8      182.18      194.49      3.71 o 
  -6   1   8      269.15      257.83      4.25 o 
  -5   1   8      305.74      276.43      4.34 o 
  -4   1   8      155.61      143.26      3.49 o 
  -3   1   8       63.24       68.59      3.09 o 
  -2   1   8    17795.25    18047.09    119.99 o 
  -1   1   8        9.09        8.98      0.88 o 
   0   1   8      260.85      269.67      3.67 o 
   1   1   8       52.88       55.91      2.76 o 
   2   1   8      215.91      254.49      3.63 o 
   3   1   8     1024.90     1039.40     11.29 o 
   4   1   8       49.67       43.78      2.30 o 
   5   1   8      407.06      409.59      4.88 o 
   6   1   8       36.81       28.86      2.89 o 
   7   1   8        0.07       -1.40      2.06 o 
   8   1   8      103.09       92.81      5.71 o 
   9   1   8       32.41       24.14      4.18 o 
  10   1   8       86.47       75.07      6.71 o 
 -10   2   8       81.51       80.44      5.20 o 
  -9   2   8       72.08       84.01      4.39 o 
  -8   2   8        0.12       -2.31      1.94 o 
  -7   2   8      178.93      195.39      3.78 o 
  -6   2   8       35.93       41.48      2.44 o 
  -5   2   8        0.06        1.81      1.48 o 
  -4   2   8      176.51      194.13      3.36 o 
  -3   2   8        2.27        8.35      1.39 o 
  -2   2   8     4773.90     4759.55     39.26 o 
  -1   2   8      262.92      322.61      8.47 o 
   0   2   8        0.02        2.32      1.04 o 
   1   2   8       29.66       34.41      1.76 o 
   2   2   8      557.30      591.80      7.86 o 
   3   2   8       40.82       45.64      2.28 o 
   4   2   8      197.47      197.57      3.57 o 
   5   2   8       31.30       31.53      1.94 o 
   6   2   8       13.07        8.12      1.70 o 
   7   2   8        1.29       -1.54      2.19 o 
   8   2   8       49.22       36.64      4.04 o 
   9   2   8        5.35        1.96      3.76 o 
  10   2   8        0.05        1.58      5.92 o 
 -10   3   8       45.41       41.24      5.39 o 
  -9   3   8       40.05       41.75      3.44 o 
  -8   3   8       85.76       85.55      4.56 o 
  -7   3   8       79.43       78.76      2.83 o 
  -6   3   8        9.09       20.80      1.74 o 
  -5   3   8      109.11      113.10      2.67 o 
  -4   3   8       62.36       65.04      2.13 o 
  -3   3   8      206.71      216.44      4.98 o 
  -2   3   8      380.63      449.62      6.70 o 
  -1   3   8       94.99       83.97      3.09 o 
   0   3   8     2099.52     2112.75     27.56 o 
   1   3   8        1.43        2.82      0.93 o 
   2   3   8     1152.77     1166.75     18.13 o 
   3   3   8      310.03      317.83      4.22 o 
   4   3   8      399.64      397.48      4.81 o 
   5   3   8      479.27      445.41      5.21 o 
   6   3   8      541.47      494.59      6.44 o 
   7   3   8      260.45      244.37      7.11 o 
   8   3   8       19.23       26.69      4.14 o 
   9   3   8       14.08       11.00      3.76 o 
  10   3   8      298.77      330.93     10.18 o 
 -10   4   8       15.87       17.88      4.64 o 
  -9   4   8       34.80       48.12      6.15 o 
  -8   4   8       88.58       81.13      3.73 o 
  -7   4   8      407.10      422.04      5.94 o 
  -6   4   8      923.23      915.22      8.50 o 
  -5   4   8       13.76        4.15      1.33 o 
  -4   4   8       63.50       68.19      2.09 o 
  -3   4   8       71.37       63.77      3.72 o 
  -2   4   8     1932.43     1833.37     14.73 o 
  -1   4   8       90.82       86.25      3.10 o 
   0   4   8      155.79      212.04      3.34 o 
   1   4   8      711.75      723.60     17.74 o 
   2   4   8        1.86        6.70      0.99 o 
   3   4   8        2.26        6.52      2.08 o 
   4   4   8      891.74      896.08      9.05 o 
   5   4   8      585.60      588.95      6.27 o 
   6   4   8      296.78      296.55      6.25 o 
   7   4   8      153.66      134.31      4.81 o 
   8   4   8        8.21        3.77      3.48 o 
   9   4   8       31.42       18.16      4.54 o 
 -10   5   8       24.50       23.69      5.02 o 
  -9   5   8      583.75      634.75     16.51 o 
  -8   5   8      135.32      131.75      4.07 o 
  -7   5   8      426.15      440.57      6.41 o 
  -6   5   8      258.25      266.56      4.06 o 
  -5   5   8      256.83      220.61      3.27 o 
  -4   5   8       65.28       73.84      2.24 o 
  -3   5   8       42.72       57.66      2.20 o 
  -2   5   8     2644.52     2785.26     23.44 o 
  -1   5   8      366.15      362.48      4.15 o 
   0   5   8      458.52      469.28      6.23 o 
   1   5   8      625.25      599.30      8.61 o 
   2   5   8      815.58      770.05     12.52 o 
   3   5   8     1422.19     1444.91     22.45 o 
   4   5   8       78.19       69.67      2.21 o 
   5   5   8     1510.24     1466.28     14.19 o 
   6   5   8       44.58       33.72      2.96 o 
   7   5   8       12.64       10.35      2.67 o 
   8   5   8       47.74       44.05      5.00 o 
   9   5   8      117.78      110.27      6.68 o 
 -10   6   8        1.47       -6.32      4.26 o 
  -9   6   8       19.68       22.10      3.28 o 
  -8   6   8       14.34       12.47      2.31 o 
  -7   6   8        4.78        4.31      2.21 o 
  -6   6   8      105.75       87.11      3.19 o 
  -5   6   8     1063.00     1051.94      8.60 o 
  -4   6   8      945.81      951.25      7.64 o 
  -3   6   8      153.79      157.64      2.58 o 
  -2   6   8      188.10      178.57      5.87 o 
  -1   6   8      239.71      318.12      8.08 o 
   0   6   8        7.65       16.53      2.44 o 
   1   6   8      948.55     1032.61     16.30 o 
   2   6   8      929.69      975.00     12.66 o 
   3   6   8      886.56      873.36     11.74 o 
   4   6   8      102.24      101.26      4.10 o 
   5   6   8      270.11      280.33      5.63 o 
   6   6   8      166.15      165.30      4.76 o 
   7   6   8       30.76       30.65      2.96 o 
   8   6   8      283.47      255.65      7.75 o 
   9   6   8       12.41       11.00      3.88 o 
 -10   7   8        3.12       -4.10      4.45 o 
  -9   7   8       10.84        4.27      3.40 o 
  -8   7   8       35.22       33.50      5.01 o 
  -7   7   8        0.03       -2.36      2.02 o 
  -6   7   8     1019.00     1041.55      9.43 o 
  -5   7   8       86.38       86.25      2.96 o 
  -4   7   8      259.29      237.37      3.81 o 
  -3   7   8     1885.23     1872.26     13.57 o 
  -2   7   8       38.72       32.25      2.34 o 
  -1   7   8      556.69      508.03      5.26 o 
   0   7   8     3587.50     3754.86     34.30 o 
   1   7   8        7.07       11.17      1.67 o 
   2   7   8     1449.78     1422.13     17.76 o 
   3   7   8      108.32      114.77      5.31 o 
   4   7   8      512.97      534.10      8.31 o 
   5   7   8       47.54       38.74      3.64 o 
   6   7   8      427.91      417.02     10.33 o 
   7   7   8      737.30      711.36     11.45 o 
   8   7   8       37.58       44.88      4.88 o 
   9   7   8       93.05       80.19      8.28 o 
 -10   8   8        1.76       -5.72      4.23 o 
  -9   8   8       17.42       13.31      4.64 o 
  -8   8   8       54.05       48.26      5.47 o 
  -7   8   8      382.35      378.03      6.59 o 
  -6   8   8      263.86      264.55      4.36 o 
  -5   8   8      258.13      266.97      3.79 o 
  -4   8   8      191.20      172.02      4.35 o 
  -3   8   8      707.69      649.78      6.08 o 
  -2   8   8     1335.37     1397.97     12.75 o 
  -1   8   8      205.53      187.42      3.13 o 
   0   8   8        2.25       12.23      4.34 o 
   1   8   8      122.30      132.69      3.09 o 
   2   8   8        9.29       10.28      1.76 o 
   3   8   8      517.13      527.13      8.10 o 
   4   8   8       86.79       78.44      7.05 o 
   5   8   8     1740.54     1756.34     19.02 o 
   6   8   8      307.61      284.35      8.26 o 
   7   8   8       46.32       59.80      4.24 o 
   8   8   8      175.00      181.64      6.91 o 
   9   8   8        0.05        0.31      6.51 o 
 -10   9   8        0.02       -5.49      4.23 o 
  -9   9   8       47.00       34.81      5.21 o 
  -8   9   8       60.13       62.72      4.66 o 
  -7   9   8      128.40      129.63      4.38 o 
  -6   9   8        4.88        6.77      2.10 o 
  -5   9   8        4.43        5.59      2.23 o 
  -4   9   8        8.55        4.05      1.81 o 
  -3   9   8       79.86       57.23      2.03 o 
  -2   9   8      207.96      186.72      3.81 o 
  -1   9   8      725.12      751.86      9.76 o 
   0   9   8      288.58      309.96      8.20 o 
   1   9   8       66.85       85.23      4.47 o 
   2   9   8      708.73      678.89      8.13 o 
   3   9   8       57.46       77.91      3.51 o 
   4   9   8      836.68      867.65     12.28 o 
   5   9   8     1637.05     1552.72     20.24 o 
   6   9   8        9.03        6.22      2.34 o 
   7   9   8      157.37      148.37      5.10 o 
   8   9   8       24.19       23.61      3.98 o 
   9   9   8      288.09      296.27      9.15 o 
 -10  10   8       15.74       11.44      8.28 o 
  -9  10   8        0.12       -1.01      4.26 o 
  -8  10   8       42.01       52.53      4.33 o 
  -7  10   8       16.26       11.33      2.50 o 
  -6  10   8       35.41       29.79      2.49 o 
  -5  10   8      457.24      419.98      5.53 o 
  -4  10   8      388.40      352.71      6.67 o 
  -3  10   8      176.56      178.76      2.81 o 
  -2  10   8      461.55      405.56      4.94 o 
  -1  10   8      505.40      529.61      8.48 o 
   0  10   8        1.73       -0.13      2.05 o 
   1  10   8     1251.60     1236.26     16.07 o 
   2  10   8       22.45       29.75      1.95 o 
   3  10   8      181.79      188.19      4.81 o 
   4  10   8       86.07       86.68      4.01 o 
   5  10   8      233.02      240.70     13.47 o 
   6  10   8        7.23       11.12      2.81 o 
   7  10   8        8.96       11.53      2.82 o 
   8  10   8      150.36      127.58      6.44 o 
   9  10   8      135.85      147.54      7.58 o 
  -9  11   8        1.79       -2.91      5.13 o 
  -8  11   8      134.45      148.43      5.68 o 
  -7  11   8        0.50       -0.26      2.35 o 
  -6  11   8      480.61      505.18      7.53 o 
  -5  11   8      501.33      476.74      6.34 o 
  -4  11   8      268.05      244.24      4.00 o 
  -3  11   8      421.01      416.61      4.75 o 
  -2  11   8      186.21      194.07      3.47 o 
  -1  11   8      497.79      477.97      7.23 o 
   0  11   8       61.98       69.24      3.30 o 
   1  11   8      104.21      101.24      8.78 o 
   2  11   8      121.86      105.78      2.79 o 
   3  11   8      360.22      348.15      6.65 o 
   4  11   8      826.41      830.96     12.14 o 
   5  11   8      693.05      686.75     10.85 o 
   6  11   8      608.69      638.92     10.04 o 
   7  11   8      693.75      706.64     11.70 o 
   8  11   8      212.22      220.94      7.68 o 
   9  11   8      130.11      157.47      7.47 o 
  -9  12   8        0.84       -6.71      7.10 o 
  -8  12   8       22.37       26.93      4.29 o 
  -7  12   8      545.83      542.48      8.01 o 
  -6  12   8      186.19      204.79      4.79 o 
  -5  12   8       87.05       95.08      3.33 o 
  -4  12   8      447.60      406.31      5.19 o 
  -3  12   8      212.45      216.13      3.61 o 
  -2  12   8      300.19      309.85      4.35 o 
  -1  12   8       74.64       68.73      3.98 o 
   0  12   8        0.38       -2.08      1.81 o 
   1  12   8      881.52      867.70     15.67 o 
   2  12   8      700.18      728.80     10.61 o 
   3  12   8      753.69      762.19     11.35 o 
   4  12   8       95.13       99.95      9.55 o 
   5  12   8      271.45      276.89      6.61 o 
   6  12   8      359.65      338.74      6.70 o 
   7  12   8       15.73       21.34      3.00 o 
   8  12   8       54.15       63.65      5.59 o 
  -9  13   8        2.44        1.35      6.31 o 
  -8  13   8       16.03       28.04      5.43 o 
  -7  13   8       36.80       43.98      7.30 o 
  -6  13   8        4.95        2.71      2.10 o 
  -5  13   8      122.58      116.62      3.46 o 
  -4  13   8       24.67        8.43      1.62 o 
  -3  13   8     1174.06     1112.08     12.32 o 
  -2  13   8      927.51      873.37     10.13 o 
  -1  13   8      479.54      506.71      5.65 o 
   0  13   8       11.57        8.41      2.06 o 
   1  13   8     2922.72     2829.14     34.31 o 
   2  13   8      318.33      338.71      6.50 o 
   3  13   8     1056.69     1058.08     14.78 o 
   4  13   8      545.68      565.09      9.48 o 
   5  13   8       71.07       63.10      6.14 o 
   6  13   8        0.03       -0.39      3.35 o 
   7  13   8        6.89        1.48      2.99 o 
   8  13   8      184.11      185.29      8.28 o 
  -9  14   8        3.32       -2.37      6.31 o 
  -8  14   8      273.14      302.05     10.50 o 
  -7  14   8        0.55       -4.09      3.32 o 
  -6  14   8        0.75       -4.62      2.44 o 
  -5  14   8       55.56       42.44      2.85 o 
  -4  14   8        4.40        1.73      2.05 o 
  -3  14   8      221.36      230.57      4.75 o 
  -2  14   8      620.31      597.71      6.80 o 
  -1  14   8      928.16      923.46      9.12 o 
   0  14   8      839.02      800.56     10.76 o 
   1  14   8        0.92       15.66      6.51 o 
   2  14   8     1202.64     1185.30     15.85 o 
   3  14   8       10.27       16.11      3.63 o 
   4  14   8        3.65       10.70      3.20 o 
   5  14   8        1.21        5.01      3.31 o 
   6  14   8       29.19       14.97      4.34 o 
   7  14   8       12.96       14.73      3.35 o 
   8  14   8       17.98       24.39      3.87 o 
  -9  15   8       24.22       33.99      6.71 o 
  -8  15   8      198.11      195.45     15.19 o 
  -7  15   8       49.80       40.14      4.25 o 
  -6  15   8        4.23       -1.54      3.00 o 
  -5  15   8        0.01       -5.54      2.77 o 
  -4  15   8       16.45       16.95      1.85 o 
  -3  15   8       81.46       71.17      3.70 o 
  -2  15   8      812.93      787.75      9.48 o 
  -1  15   8        0.22        2.35      1.61 o 
   0  15   8      625.08      643.44      9.28 o 
   1  15   8      203.88      182.70      5.83 o 
   2  15   8       15.19       23.85      3.76 o 
   3  15   8       48.93       66.89      5.28 o 
   4  15   8      116.95      116.89      5.95 o 
   5  15   8       58.84       65.51      5.43 o 
   6  15   8       17.58       14.38      2.74 o 
   7  15   8      239.86      254.59      7.57 o 
   8  15   8      139.25      154.41      6.79 o 
  -8  16   8        4.32        2.05      5.11 o 
  -7  16   8       67.39       72.45      5.63 o 
  -6  16   8        9.04        3.58      3.23 o 
  -5  16   8       62.42       57.83      4.76 o 
  -4  16   8       86.22       84.21      4.08 o 
  -3  16   8      110.16       92.49      3.93 o 
  -2  16   8       81.79       68.67      5.29 o 
  -1  16   8        8.84       13.48      2.61 o 
   0  16   8        3.81        1.67      2.71 o 
   1  16   8      102.18      114.59      6.12 o 
   2  16   8      159.32      175.51      6.83 o 
   3  16   8      450.38      459.89     12.03 o 
   4  16   8        7.17        7.89      3.63 o 
   5  16   8      385.40      388.42     10.06 o 
   6  16   8       28.88       20.03      2.78 o 
   7  16   8        0.02        2.92      3.28 o 
  -8  17   8        1.85       -8.25      4.83 o 
  -7  17   8       23.16       16.48      4.93 o 
  -6  17   8        6.68        5.39      3.46 o 
  -5  17   8        3.01        2.20      3.00 o 
  -4  17   8       10.37        9.75      2.62 o 
  -3  17   8      180.82      166.21      4.67 o 
  -2  17   8      376.49      375.10      6.57 o 
  -1  17   8      833.73      832.27     10.62 o 
   0  17   8        0.77        4.44      3.55 o 
   1  17   8      268.45      245.60     10.06 o 
   2  17   8       25.13       20.16      3.91 o 
   3  17   8      217.53      266.29      8.09 o 
   4  17   8        0.84        2.56      3.35 o 
   5  17   8       48.51       58.97      5.84 o 
   6  17   8       29.40       24.57      3.04 o 
   7  17   8        1.26        3.87      3.55 o 
  -8  18   8       63.27       47.04      6.16 o 
  -7  18   8       26.89       20.68      4.93 o 
  -6  18   8       54.11       57.15      5.68 o 
  -5  18   8      113.73      109.56      5.63 o 
  -4  18   8        1.27       -6.00      3.00 o 
  -3  18   8      212.91      202.40      5.18 o 
  -2  18   8       23.48       25.15      2.59 o 
  -1  18   8      536.15      571.82      9.50 o 
   0  18   8      226.78      227.93      6.49 o 
   1  18   8        0.04       -6.51      3.35 o 
   2  18   8      265.14      251.80      8.08 o 
   3  18   8       38.71       27.00      4.04 o 
   4  18   8      346.77      358.82     10.85 o 
   5  18   8        3.12        2.95      3.76 o 
   6  18   8       16.64       11.95      3.09 o 
   7  18   8       59.18       65.36      5.18 o 
  -7  19   8       37.89       32.03      5.31 o 
  -6  19   8       45.46       42.67      4.54 o 
  -5  19   8       51.27       52.98      4.61 o 
  -4  19   8       65.12       55.07      4.51 o 
  -3  19   8       74.45       80.68      5.11 o 
  -2  19   8      117.12       99.59      4.79 o 
  -1  19   8      860.84      865.64     12.82 o 
   0  19   8      333.80      337.47      6.71 o 
   1  19   8       25.38       22.23      3.88 o 
   2  19   8      209.94      201.18      8.68 o 
   3  19   8       57.82       77.53      5.99 o 
   4  19   8       10.44       12.26      4.93 o 
   5  19   8       28.72       29.67      4.46 o 
   6  19   8       13.17       18.02      3.09 o 
  -7  20   8        0.79       -7.75      4.55 o 
  -6  20   8        0.23       -4.76      4.36 o 
  -5  20   8        3.55        1.44      3.53 o 
  -4  20   8      155.30      141.76      6.15 o 
  -3  20   8       33.41       44.90      5.16 o 
  -2  20   8        3.21        9.32      3.50 o 
  -1  20   8       22.98       51.94      5.72 o 
   0  20   8        5.55        5.42      2.53 o 
   1  20   8       21.85       15.22      2.45 o 
   2  20   8       21.04       20.11      4.04 o 
   3  20   8        4.18        8.95      4.54 o 
   4  20   8      139.28      149.74      7.53 o 
   5  20   8        0.54        4.54      4.18 o 
   6  20   8      110.03      103.36     10.65 o 
  -6  21   8        3.48       -0.55      4.64 o 
  -5  21   8        5.03        1.21      4.36 o 
  -4  21   8       11.10        8.82      4.26 o 
  -3  21   8      177.41      195.44      8.06 o 
  -2  21   8      398.12      411.33     10.50 o 
  -1  21   8        5.11       16.63      5.72 o 
   0  21   8       77.83       74.09      5.13 o 
   1  21   8        0.01       -3.04      2.29 o 
   2  21   8       20.52        9.81      3.88 o 
   3  21   8       49.49       47.92      5.39 o 
   4  21   8       91.14       77.41      6.68 o 
   5  21   8       11.89       11.25      4.60 o 
  -6  22   8        6.31       -0.60      6.31 o 
  -5  22   8        0.48       -6.78      5.72 o 
  -4  22   8       28.61       23.79      4.83 o 
  -3  22   8        0.20        7.79      5.13 o 
  -2  22   8        3.30        6.20      3.79 o 
  -1  22   8      252.31      243.80      7.95 o 
   0  22   8       89.20       73.61      5.10 o 
   1  22   8       37.43       29.01      3.64 o 
   2  22   8       18.69       32.37      4.26 o 
   3  22   8        7.18        0.39      6.31 o 
   4  22   8       23.55        9.47      6.31 o 
   5  22   8       81.64      109.67     10.65 o 
  -5  23   8       62.66       56.59      6.90 o 
  -4  23   8       10.79        4.88      5.92 o 
  -3  23   8      125.62      127.10      7.39 o 
  -2  23   8        7.71        9.24      4.16 o 
  -1  23   8        3.20        5.62      3.87 o 
   0  23   8        4.57        4.72      3.50 o 
   1  23   8       97.21      106.04      5.88 o 
   2  23   8       62.88       49.39      7.50 o 
   3  23   8        9.22        2.37      6.31 o 
   4  23   8       16.96       12.62      6.71 o 
  -4  24   8       32.23       25.24      5.11 o 
  -3  24   8       19.95       35.90      5.21 o 
  -2  24   8       88.85      111.34      7.01 o 
  -1  24   8        0.03        7.93      4.07 o 
   0  24   8       49.00       53.24      5.59 o 
   1  24   8       57.31       54.45      6.31 o 
   2  24   8        6.87        3.87      5.72 o 
   3  24   8       94.47       86.40     10.26 o 
   4  24   8       19.39       15.39      7.50 o 
  -3  25   8      175.19      202.89      8.63 o 
  -2  25   8        8.71       18.34      4.83 o 
  -1  25   8      218.88      244.66      8.91 o 
   0  25   8        4.26       -1.18      3.87 o 
   1  25   8      110.17      147.84      6.82 o 
   2  25   8       16.10       11.72      4.16 o 
  -2  26   8      165.90      173.44     12.03 o 
  -1  26   8       38.38       48.24      5.99 o 
   0  26   8        0.03       -2.88      5.33 o 
   1  26   8        0.09        7.13      4.73 o 
 -10   1   9        7.21        3.03      4.88 o 
  -9   1   9       80.56       82.17      4.47 o 
  -8   1   9        6.24        2.40      2.31 o 
  -7   1   9      135.71      122.23      3.35 o 
  -6   1   9      171.01      167.21      3.66 o 
  -5   1   9      537.42      522.34      6.48 o 
  -4   1   9      213.96      215.21      4.94 o 
  -3   1   9       40.81       50.30      2.78 o 
  -2   1   9      109.25      149.21      3.99 o 
  -1   1   9       58.59       74.15      7.91 o 
   0   1   9      229.86      216.33      3.38 o 
   1   1   9       43.15       49.97      2.35 o 
   2   1   9        0.75        2.25      0.96 o 
   3   1   9       15.77       14.52      1.27 o 
   4   1   9        7.40       16.95      1.59 o 
   5   1   9      151.93      131.35      3.45 o 
   6   1   9       64.03       72.70      4.56 o 
   7   1   9       57.30       61.49      4.74 o 
   8   1   9       57.15       37.05      4.44 o 
   9   1   9       15.37        8.28      3.91 o 
 -10   2   9        0.05       -4.85      4.73 o 
  -9   2   9        1.84        0.86      2.56 o 
  -8   2   9       64.62       43.12      2.71 o 
  -7   2   9       24.44       12.55      1.81 o 
  -6   2   9      277.80      270.73      4.43 o 
  -5   2   9      103.96      104.45      2.94 o 
  -4   2   9     1678.82     1704.75     15.55 o 
  -3   2   9     2607.54     2509.17     20.02 o 
  -2   2   9     2534.83     2789.14     25.92 o 
  -1   2   9      677.82      755.21      8.97 o 
   0   2   9       60.04       57.87      2.28 o 
   1   2   9      974.80      892.77     11.52 o 
   2   2   9       20.19       22.39      1.74 o 
   3   2   9      263.57      248.83      3.91 o 
   4   2   9     1492.36     1448.36     15.72 o 
   5   2   9        6.64       17.91      1.83 o 
   6   2   9     1555.69     1502.09     17.24 o 
   7   2   9       54.69       58.45      3.86 o 
   8   2   9        3.88       -1.08      3.20 o 
   9   2   9       48.23       37.50      4.46 o 
 -10   3   9        6.17        0.79      7.50 o 
  -9   3   9      143.35      141.14      5.55 o 
  -8   3   9       37.14       26.35      2.51 o 
  -7   3   9       76.33       60.02      3.03 o 
  -6   3   9       49.33       51.93      2.53 o 
  -5   3   9      734.60      756.28      7.21 o 
  -4   3   9     2066.17     1977.98     16.40 o 
  -3   3   9      383.37      373.78      4.55 o 
  -2   3   9      407.20      427.78      5.64 o 
  -1   3   9       14.83       15.40      1.53 o 
   0   3   9     1696.34     1765.27     16.87 o 
   1   3   9       64.03       75.71      4.10 o 
   2   3   9       10.24       16.75      1.56 o 
   3   3   9      258.32      242.90      3.68 o 
   4   3   9       48.28       52.56      2.81 o 
   5   3   9     1897.27     1886.69     18.36 o 
   6   3   9      377.33      362.93      7.10 o 
   7   3   9       51.32       56.21      5.81 o 
   8   3   9      130.31      106.78      5.86 o 
   9   3   9        1.62       -4.64      3.95 o 
 -10   4   9       20.26       22.09      8.28 o 
  -9   4   9       56.44       50.77      4.04 o 
  -8   4   9       25.17       10.69      2.35 o 
  -7   4   9       18.67       17.74      2.05 o 
  -6   4   9      350.20      359.12      4.70 o 
  -5   4   9       11.41        8.97      1.48 o 
  -4   4   9       41.88       46.35      2.94 o 
  -3   4   9     1193.26     1177.30      9.72 o 
  -2   4   9      133.36      142.15      3.54 o 
  -1   4   9      233.20      227.98      3.41 o 
   0   4   9      861.82      816.19      7.06 o 
   1   4   9     1423.52     1550.98     23.85 o 
   2   4   9       68.49       85.02      4.18 o 
   3   4   9        1.04        3.16      3.16 o 
   4   4   9      308.41      287.16      4.99 o 
   5   4   9        1.71        9.96      2.44 o 
   6   4   9      271.76      262.75      6.02 o 
   7   4   9       21.97        9.82      3.64 o 
   8   4   9       38.75       34.00      4.18 o 
   9   4   9       27.45       22.28      4.04 o 
 -10   5   9      100.29      100.20     12.62 o 
  -9   5   9        9.42        7.61      3.13 o 
  -8   5   9       91.11       93.09      4.39 o 
  -7   5   9       26.62       23.53      2.28 o 
  -6   5   9      201.17      180.45      3.49 o 
  -5   5   9      232.22      213.84      3.42 o 
  -4   5   9      228.70      203.49      3.22 o 
  -3   5   9       44.83       67.80      2.13 o 
  -2   5   9      682.49      678.81      6.90 o 
  -1   5   9     1296.15     1205.64     10.79 o 
   0   5   9       52.04       48.19      2.44 o 
   1   5   9      329.12      342.44      7.01 o 
   2   5   9     2205.13     2190.29     46.55 o 
   3   5   9      180.17      149.91      7.50 o 
   4   5   9      409.45      382.08      4.61 o 
   5   5   9      682.07      656.89      8.32 o 
   6   5   9        0.00        0.58      2.25 o 
   7   5   9        3.52       -0.82      2.78 o 
   8   5   9        4.53       -1.82      5.33 o 
   9   5   9        1.67       -1.08      3.88 o 
 -10   6   9       70.15       67.85      9.47 o 
  -9   6   9       37.43       35.25      4.20 o 
  -8   6   9       65.26       53.48      6.32 o 
  -7   6   9       31.77       23.83      2.66 o 
  -6   6   9        0.44       -2.21      1.73 o 
  -5   6   9        2.33        3.16      1.53 o 
  -4   6   9      236.18      222.27      3.42 o 
  -3   6   9      259.09      212.27      3.61 o 
  -2   6   9     2936.75     3026.65     23.68 o 
  -1   6   9      172.26      197.08      2.87 o 
   0   6   9       77.01       98.01      2.88 o 
   1   6   9        3.83        4.17      1.89 o 
   2   6   9      156.25      166.97      6.90 o 
   3   6   9      307.31      295.54      7.08 o 
   4   6   9        9.08       23.60      4.54 o 
   5   6   9      176.43      186.81      4.64 o 
   6   6   9      273.50      266.70      6.04 o 
   7   6   9       10.43        5.40      2.61 o 
   8   6   9       24.33       15.70      3.88 o 
   9   6   9       47.35       37.10      7.30 o 
 -10   7   9       12.64        3.55      7.89 o 
  -9   7   9      141.35      142.63      8.76 o 
  -8   7   9       20.96       11.57      2.99 o 
  -7   7   9        6.31       -0.65      2.94 o 
  -6   7   9       41.73       42.96      2.89 o 
  -5   7   9      250.20      240.10      3.63 o 
  -4   7   9      580.00      581.26      5.87 o 
  -3   7   9       40.50       28.61      2.07 o 
  -2   7   9       44.92       46.66      1.92 o 
  -1   7   9       93.09      111.04      1.94 o 
   0   7   9      148.67      149.63      3.31 o 
   1   7   9       46.25       31.96      3.41 o 
   2   7   9      307.49      317.32      5.58 o 
   3   7   9       79.47       74.74      3.14 o 
   4   7   9     1288.19     1239.80     31.76 o 
   5   7   9       25.87       27.49      2.42 o 
   6   7   9       76.09       75.31      4.00 o 
   7   7   9      102.68      109.71      4.76 o 
   8   7   9      144.46      151.93      7.89 o 
   9   7   9       86.91       81.85      9.07 o 
 -10   8   9       20.40       11.44      7.89 o 
  -9   8   9        9.33        4.45      4.55 o 
  -8   8   9       56.43       58.78      5.07 o 
  -7   8   9       37.92       34.61      3.12 o 
  -6   8   9       13.74       17.65      2.24 o 
  -5   8   9      445.69      391.11      5.29 o 
  -4   8   9       37.02       24.88      2.06 o 
  -3   8   9       17.39       12.58      1.41 o 
  -2   8   9      110.51       90.61      2.69 o 
  -1   8   9       20.95       22.17      2.14 o 
   0   8   9     1598.37     1508.92     17.07 o 
   1   8   9       53.84       58.05      2.51 o 
   2   8   9      762.77      794.70      9.34 o 
   3   8   9      689.76      679.47      8.16 o 
   4   8   9      113.45      117.02      4.38 o 
   5   8   9      315.37      315.46      7.66 o 
   6   8   9        2.95        6.83      3.10 o 
   7   8   9        1.75        2.53      4.41 o 
   8   8   9      218.04      216.17     10.45 o 
   9   8   9       26.29       30.37      5.13 o 
 -10   9   9        4.92       -1.97      7.50 o 
  -9   9   9      130.24      146.52      8.63 o 
  -8   9   9      249.97      283.19      7.07 o 
  -7   9   9        2.11       -4.19      2.22 o 
  -6   9   9      671.19      664.26      8.22 o 
  -5   9   9      390.63      378.34      5.30 o 
  -4   9   9      226.70      240.90      3.95 o 
  -3   9   9        2.88       -2.17      1.24 o 
  -2   9   9      690.08      681.73      7.22 o 
  -1   9   9     2668.34     2704.77     22.99 o 
   0   9   9      739.05      739.88      9.68 o 
   1   9   9     2747.68     2646.36     28.58 o 
   2   9   9     1226.67     1175.45     13.04 o 
   3   9   9      774.69      779.80     11.19 o 
   4   9   9      812.91      824.94     11.96 o 
   5   9   9      203.75      198.38      7.11 o 
   6   9   9        3.84        4.17      2.09 o 
   7   9   9       66.43       60.58      7.12 o 
   8   9   9        3.29        0.85      6.51 o 
   9   9   9      202.33      218.42      8.53 o 
  -9  10   9       23.53       25.18      5.21 o 
  -8  10   9      211.92      239.10     10.18 o 
  -7  10   9      218.51      209.23      5.23 o 
  -6  10   9        6.31        4.94      2.11 o 
  -5  10   9      135.35      123.93      3.59 o 
  -4  10   9      312.39      327.29      4.64 o 
  -3  10   9       24.49       20.80      1.56 o 
  -2  10   9      110.65      115.98      2.87 o 
  -1  10   9       77.38       75.77      3.12 o 
   0  10   9      528.74      513.48      7.59 o 
   1  10   9      302.87      285.01      5.71 o 
   2  10   9     1187.19     1175.53     13.07 o 
   3  10   9      304.46      310.91      6.23 o 
   4  10   9       30.86       35.52      5.77 o 
   5  10   9       63.43       48.52      7.10 o 
   6  10   9        0.23       -3.69      3.20 o 
   7  10   9       29.96       24.39      3.06 o 
   8  10   9      137.90      125.04      7.30 o 
  -9  11   9        0.03       -7.50      7.10 o 
  -8  11   9       36.88       39.80      4.61 o 
  -7  11   9      164.13      168.36      4.95 o 
  -6  11   9       13.34       11.88      2.31 o 
  -5  11   9      159.68      162.80      3.87 o 
  -4  11   9        0.30       -1.15      1.51 o 
  -3  11   9      319.18      344.06      4.90 o 
  -2  11   9      943.45      878.90      8.87 o 
  -1  11   9       46.18       23.86      1.81 o 
   0  11   9       15.74       16.32      2.66 o 
   1  11   9      309.76      294.33      5.98 o 
   2  11   9       40.54       40.91      2.68 o 
   3  11   9      631.16      647.59      9.90 o 
   4  11   9      597.84      558.97      9.24 o 
   5  11   9       92.01       95.35      7.89 o 
   6  11   9       16.51       14.02      2.37 o 
   7  11   9        0.34        0.55      2.99 o 
   8  11   9        0.86        0.26      3.70 o 
  -9  12   9       15.77        5.52      7.50 o 
  -8  12   9       62.82       69.98      7.24 o 
  -7  12   9        2.35       -1.73      2.70 o 
  -6  12   9      213.30      236.61      5.16 o 
  -5  12   9       67.93       59.81      2.99 o 
  -4  12   9        0.25       -2.21      1.50 o 
  -3  12   9        2.07       -3.67      1.84 o 
  -2  12   9       21.30       22.43      2.23 o 
  -1  12   9      230.31      226.52      4.62 o 
   0  12   9     2155.05     2115.20     23.47 o 
   1  12   9        2.55        3.26      3.20 o 
   2  12   9        6.12        8.97      2.13 o 
   3  12   9      310.45      333.75      6.71 o 
   4  12   9      724.14      772.10     11.75 o 
   5  12   9      330.46      327.53     13.81 o 
   6  12   9        4.36        2.33      2.43 o 
   7  12   9        0.57       -5.03      3.55 o 
   8  12   9       80.88       67.29      5.88 o 
  -9  13   9       18.64       11.44      8.28 o 
  -8  13   9       45.70       48.26      5.84 o 
  -7  13   9        2.06       -2.13      3.32 o 
  -6  13   9       10.15        2.54      2.67 o 
  -5  13   9      276.29      267.17      5.03 o 
  -4  13   9       15.92        9.61      1.75 o 
  -3  13   9       18.37       15.46      2.01 o 
  -2  13   9       27.42       31.17      2.35 o 
  -1  13   9      157.73      138.74      2.85 o 
   0  13   9       38.00       23.31      3.59 o 
   1  13   9      236.69      224.92      5.25 o 
   2  13   9      352.57      348.23      9.06 o 
   3  13   9      198.64      219.92     14.28 o 
   4  13   9        7.48       10.34      3.48 o 
   5  13   9       29.55       29.59      5.92 o 
   6  13   9        4.02        3.16      2.47 o 
   7  13   9        2.18       -3.69      2.99 o 
   8  13   9       24.32       22.26      4.16 o 
  -9  14   9        0.14        5.13      9.47 o 
  -8  14   9       58.70       64.75      7.19 o 
  -7  14   9       11.61       12.65      3.74 o 
  -6  14   9       97.52       97.77      4.43 o 
  -5  14   9        1.35       -4.49      2.57 o 
  -4  14   9      188.55      194.21      5.12 o 
  -3  14   9      184.56      187.65      4.66 o 
  -2  14   9       98.64       85.87      3.32 o 
  -1  14   9        2.92        2.26      1.32 o 
   0  14   9       23.51       26.55      2.59 o 
   1  14   9       70.63       50.61      3.86 o 
   2  14   9      391.26      352.73      9.06 o 
   3  14   9      466.71      526.91     19.92 o 
   4  14   9      373.74      386.60      9.75 o 
   5  14   9       94.83      100.60      9.47 o 
   6  14   9       11.98       12.57      2.50 o 
   7  14   9       71.43       60.87      4.89 o 
   8  14   9       42.85       32.60      4.45 o 
  -8  15   9       36.74       23.37      5.67 o 
  -7  15   9      108.33      106.46      6.09 o 
  -6  15   9        0.17       -3.14      3.00 o 
  -5  15   9      171.86      188.27      6.46 o 
  -4  15   9      103.09      114.19      4.48 o 
  -3  15   9        7.43        3.19      3.25 o 
  -2  15   9      571.54      537.52      7.90 o 
  -1  15   9        4.60        7.66      1.80 o 
   0  15   9        0.13       -3.93      2.20 o 
   1  15   9       25.81       32.61      4.04 o 
   2  15   9      180.97      194.65      7.11 o 
   3  15   9      852.63      826.30     15.61 o 
   4  15   9        0.94       12.72      5.92 o 
   5  15   9      195.26      219.74     11.44 o 
   6  15   9        0.33        0.92      2.47 o 
   7  15   9      123.19      126.55      5.97 o 
  -8  16   9       87.40       84.31      7.92 o 
  -7  16   9       11.84        7.94      4.72 o 
  -6  16   9       19.61       17.88      3.42 o 
  -5  16   9        6.64        5.42      2.67 o 
  -4  16   9     1057.76     1054.94     13.62 o 
  -3  16   9      314.39      328.87      6.49 o 
  -2  16   9      126.75      152.81      4.37 o 
  -1  16   9        0.05       -2.82      1.85 o 
   0  16   9        1.11       -1.65      2.38 o 
   1  16   9        0.25       -0.99      3.35 o 
   2  16   9       16.81       24.75      4.04 o 
   3  16   9        0.17       13.41      5.13 o 
   4  16   9      314.44      337.78      9.34 o 
   5  16   9       38.63       41.82      6.71 o 
   6  16   9       87.61       84.03      9.47 o 
   7  16   9      120.28      128.52      7.50 o 
  -8  17   9       74.07       66.94      7.64 o 
  -7  17   9       58.57       51.69      5.95 o 
  -6  17   9       20.79       20.92      3.69 o 
  -5  17   9       42.18       32.74      3.74 o 
  -4  17   9      137.68      162.70      5.03 o 
  -3  17   9      152.41      133.06      4.56 o 
  -2  17   9       77.25       93.19      3.92 o 
  -1  17   9       42.76       36.90      2.86 o 
   0  17   9        3.01        8.19      3.48 o 
   1  17   9      150.60      149.27      6.83 o 
   2  17   9      503.10      507.42     11.72 o 
   3  17   9        1.30        3.77      3.76 o 
   4  17   9       13.98       22.94      7.10 o 
   5  17   9        2.40        4.34      5.92 o 
   6  17   9        0.08       -4.73      5.52 o 
   7  17   9       14.15       13.13      3.35 o 
  -7  18   9        1.98       -5.34      6.11 o 
  -6  18   9       18.55       13.50      3.82 o 
  -5  18   9       85.39       84.99      5.81 o 
  -4  18   9       22.70       24.50      3.59 o 
  -3  18   9       44.33       46.29      3.31 o 
  -2  18   9      241.75      253.65      5.54 o 
  -1  18   9       55.95       71.09      3.74 o 
   0  18   9      426.69      422.16     13.58 o 
   1  18   9        8.71        9.64      3.76 o 
   2  18   9       50.69       65.23      5.84 o 
   3  18   9        0.29       -1.38      3.63 o 
   4  18   9      336.09      331.83      9.75 o 
   5  18   9       29.82       19.73      6.31 o 
   6  18   9        0.02       -4.34      5.92 o 
  -7  19   9        0.84       -6.13      5.92 o 
  -6  19   9       22.55       17.88      4.73 o 
  -5  19   9       61.46       66.45      5.15 o 
  -4  19   9       22.01       26.52      3.69 o 
  -3  19   9      147.82      141.82      5.57 o 
  -2  19   9       13.71       14.72      2.56 o 
  -1  19   9       37.13       51.28      4.06 o 
   0  19   9       97.90       97.03      3.90 o 
   1  19   9       37.18       37.92      4.44 o 
   2  19   9       13.72       17.36      4.16 o 
   3  19   9        0.27        2.37      3.63 o 
   4  19   9        7.42       20.04     12.43 o 
   5  19   9      594.55      628.84     20.12 o 
   6  19   9       98.22       83.24      9.47 o 
  -6  20   9        2.48       -0.21      6.11 o 
  -5  20   9       36.00       54.24      5.20 o 
  -4  20   9      289.62      297.00      7.89 o 
  -3  20   9      427.05      483.07      9.74 o 
  -2  20   9        0.58        4.51      3.50 o 
  -1  20   9       64.83       79.90      4.79 o 
   0  20   9       28.18       25.92      2.67 o 
   1  20   9       13.03       15.94      3.91 o 
   2  20   9       72.95       77.00      5.99 o 
   3  20   9      395.44      410.17     10.88 o 
   4  20   9      195.83      215.74      8.50 o 
   5  20   9        0.06       14.20      6.31 o 
  -6  21   9        0.01       -4.70      4.44 o 
  -5  21   9      230.62      256.72      8.06 o 
  -4  21   9      144.97      161.80      7.86 o 
  -3  21   9       49.11       80.53      8.28 o 
  -2  21   9       42.44       55.33      5.59 o 
  -1  21   9      262.37      256.72      7.95 o 
   0  21   9        1.48        1.31      2.37 o 
   1  21   9       15.39       12.95      2.49 o 
   2  21   9       45.52       34.57      4.60 o 
   3  21   9       23.85       27.23      4.74 o 
   4  21   9        3.38        0.08      4.32 o 
   5  21   9      192.96      187.78     11.44 o 
  -5  22   9      123.31      138.39      7.86 o 
  -4  22   9       31.07       26.77      4.93 o 
  -3  22   9       48.71       48.32      6.90 o 
  -2  22   9      235.49      233.34      8.24 o 
  -1  22   9       33.11       46.29      5.50 o 
   0  22   9        9.77       10.02      3.28 o 
   1  22   9       15.11        7.54      3.04 o 
   2  22   9       11.88        1.18      5.92 o 
   3  22   9        7.52        6.31      6.31 o 
   4  22   9        0.14       -1.58      6.31 o 
  -5  23   9        0.95       -4.09      4.55 o 
  -4  23   9       11.79        5.56      4.83 o 
  -3  23   9        0.81       -5.25      4.36 o 
  -2  23   9       30.16       29.93      4.73 o 
  -1  23   9      274.67      287.84     12.03 o 
   0  23   9       17.90       11.21      3.58 o 
   1  23   9       73.58      104.17      5.76 o 
   2  23   9       21.68       20.91      7.10 o 
   3  23   9        9.05        6.31      6.71 o 
   4  23   9      148.27      176.74     12.23 o 
  -4  24   9       50.20       48.32      6.12 o 
  -3  24   9       25.64       24.52      5.11 o 
  -2  24   9        2.54        6.71      4.36 o 
  -1  24   9       12.66       14.42      4.16 o 
   0  24   9       25.39       23.15      4.23 o 
   1  24   9        0.35        1.58      5.33 o 
   2  24   9        1.54        1.58      6.71 o 
   3  24   9       56.99       45.76      8.28 o 
  -2  25   9       24.17       17.11      4.83 o 
  -1  25   9        1.18       -0.64      4.07 o 
   0  25   9       29.71       26.02      4.45 o 
   1  25   9       29.42       34.12      4.52 o 
 -10   0  10       89.41       92.31     11.44 o 
  -9   0  10       91.39      107.31     11.05 o 
  -8   0  10        2.81       -4.34      3.63 o 
  -7   0  10      640.89      614.93     13.21 o 
  -6   0  10      466.97      434.23      8.62 o 
  -5   0  10       79.50       77.09      4.33 o 
  -4   0  10      492.75      498.24      8.77 o 
  -3   0  10      969.05     1032.39     19.53 o 
  -2   0  10        4.82       11.17      5.33 o 
  -1   0  10      171.07      142.52     12.43 o 
   0   0  10      878.32      842.23     11.59 o 
   1   0  10     2795.39     2997.98     42.96 o 
   2   0  10        2.47        1.43      1.52 o 
   3   0  10      357.73      371.82      7.53 o 
   4   0  10        1.13        0.79      3.16 o 
   5   0  10        2.16        3.95      3.35 o 
   6   0  10      364.18      318.37     11.44 o 
   7   0  10        3.05       -1.58      4.34 o 
   8   0  10        1.08       -6.31      4.73 o 
 -10   1  10      146.19      162.00      8.76 o 
  -9   1  10        7.52        4.28      2.99 o 
  -8   1  10      106.53      101.66      3.87 o 
  -7   1  10       18.97       23.75      2.09 o 
  -6   1  10       19.72       19.78      1.87 o 
  -5   1  10      170.45      157.81      3.70 o 
  -4   1  10      310.43      325.37      5.84 o 
  -3   1  10      157.85      147.70      3.09 o 
  -2   1  10     1549.91     1370.01     47.29 o 
  -1   1  10       10.13        6.39      2.24 o 
   0   1  10      252.95      255.64      4.46 o 
   1   1  10      228.44      261.92      4.73 o 
   2   1  10        0.60       -0.56      1.07 o 
   3   1  10      167.65      172.81      3.49 o 
   4   1  10       35.14       34.20      4.34 o 
   5   1  10        6.09        4.53      1.76 o 
   6   1  10        7.61       10.48      2.48 o 
   7   1  10      217.49      168.56      6.27 o 
   8   1  10        0.65       -6.40      3.20 o 
   9   1  10        4.89       -5.13      3.91 o 
 -10   2  10       11.18       13.41      7.10 o 
  -9   2  10        2.03       -4.03      3.47 o 
  -8   2  10        6.59       -0.94      2.35 o 
  -7   2  10        0.12       -1.80      1.79 o 
  -6   2  10      118.21       96.28      2.98 o 
  -5   2  10      148.43      151.49      3.59 o 
  -4   2  10        1.95        7.45      3.07 o 
  -3   2  10      359.11      350.91      4.93 o 
  -2   2  10        9.86       13.79      4.27 o 
  -1   2  10       15.22       10.89      1.79 o 
   0   2  10      132.04      133.17      2.97 o 
   1   2  10        0.07        4.48      1.39 o 
   2   2  10       62.27       55.85      2.24 o 
   3   2  10      188.52      188.05      3.65 o 
   4   2  10        0.48        3.04      2.36 o 
   5   2  10      145.05      134.05      3.86 o 
   6   2  10       97.03       86.91      4.20 o 
   7   2  10       35.26       34.57      4.16 o 
   8   2  10       11.01        6.55      3.48 o 
   9   2  10        0.01       -7.25      3.63 o 
 -10   3  10        4.56        1.58      6.71 o 
  -9   3  10        0.07       -1.17      3.55 o 
  -8   3  10       33.00       21.42      2.70 o 
  -7   3  10        0.03        2.03      1.88 o 
  -6   3  10      295.70      335.38      4.61 o 
  -5   3  10      109.43       98.40      2.75 o 
  -4   3  10       11.38        9.05      1.81 o 
  -3   3  10       26.00       42.23      2.62 o 
  -2   3  10        0.83        2.14      1.64 o 
  -1   3  10       31.00       28.90      3.93 o 
   0   3  10      153.02      144.96      3.09 o 
   1   3  10       33.79       52.71      2.58 o 
   2   3  10      299.50      291.30      5.11 o 
   3   3  10        8.98        7.76      1.72 o 
   4   3  10     1563.92     1477.05     18.43 o 
   5   3  10       15.99       13.81      2.38 o 
   6   3  10       88.47       83.83      4.12 o 
   7   3  10       17.70       13.56      3.31 o 
   8   3  10       67.76       55.54      6.51 o 
   9   3  10       52.47       39.74      5.72 o 
 -10   4  10       19.97        9.47      7.50 o 
  -9   4  10      108.66      113.52      6.21 o 
  -8   4  10       40.28       35.88      2.98 o 
  -7   4  10      284.82      284.84      5.59 o 
  -6   4  10      235.42      228.66      3.86 o 
  -5   4  10       15.18       12.11      1.70 o 
  -4   4  10      258.07      250.79      4.28 o 
  -3   4  10       26.02       31.07      2.69 o 
  -2   4  10       37.61       35.69      4.27 o 
  -1   4  10      827.24      798.05      7.80 o 
   0   4  10      142.80      133.83      2.65 o 
   1   4  10     1277.65     1287.59     27.02 o 
   2   4  10       67.15       70.22      5.92 o 
   3   4  10       83.77       76.15      2.43 o 
   4   4  10      261.02      256.54      4.94 o 
   5   4  10      459.82      431.53      7.59 o 
   6   4  10        3.23        5.57      2.38 o 
   7   4  10      109.03       94.75      5.39 o 
   8   4  10      109.91      110.80      5.99 o 
   9   4  10       15.17        6.83      4.32 o 
 -10   5  10       24.32       22.88      8.28 o 
  -9   5  10        4.74        0.85      3.56 o 
  -8   5  10      277.74      274.67      6.09 o 
  -7   5  10      157.88      157.09      4.46 o 
  -6   5  10      234.98      217.66      4.12 o 
  -5   5  10       47.07       35.42      1.93 o 
  -4   5  10      562.00      533.02      6.09 o 
  -3   5  10      635.64      652.38      6.60 o 
  -2   5  10      631.59      628.31      6.71 o 
  -1   5  10      185.56      207.69      3.17 o 
   0   5  10      218.69      182.79      2.64 o 
   1   5  10        5.82        8.57      1.58 o 
   2   5  10      115.61      104.15      6.71 o 
   3   5  10       36.25       18.54      4.34 o 
   4   5  10      289.47      285.42      4.64 o 
   5   5  10       97.89      100.10      3.95 o 
   6   5  10        0.44        0.53      2.38 o 
   7   5  10       18.87       16.16      3.41 o 
   8   5  10        9.33       12.22      3.88 o 
   9   5  10       38.38       41.52      7.50 o 
 -10   6  10       19.31        9.07      7.89 o 
  -9   6  10        0.40       -2.88      3.59 o 
  -8   6  10       41.34       42.92      3.58 o 
  -7   6  10      179.91      171.79      5.51 o 
  -6   6  10        1.04        4.36      1.96 o 
  -5   6  10      177.74      196.82      3.73 o 
  -4   6  10      125.28      138.15      4.03 o 
  -3   6  10     1658.80     1585.64     12.55 o 
  -2   6  10      303.99      311.97      4.21 o 
  -1   6  10      700.68      718.06      7.11 o 
   0   6  10        3.72        0.17      2.56 o 
   1   6  10       11.49        7.50      1.97 o 
   2   6  10       29.17       21.70      4.34 o 
   3   6  10       13.52        7.45      2.46 o 
   4   6  10      195.50      228.13      5.24 o 
   5   6  10       12.68       14.55      2.25 o 
   6   6  10       32.65       23.22      2.72 o 
   7   6  10      100.88      113.32      4.87 o 
   8   6  10        8.09       11.82      7.30 o 
   9   6  10       76.50       72.43      6.55 o 
 -10   7  10        6.66       -1.58      7.89 o 
  -9   7  10        0.00       -6.31      4.55 o 
  -8   7  10        2.63       -0.27      2.93 o 
  -7   7  10        9.95       10.66      2.79 o 
  -6   7  10      271.05      286.13      5.67 o 
  -5   7  10       45.34       28.25      2.61 o 
  -4   7  10     1805.52     1831.84     14.68 o 
  -3   7  10       16.71       18.96      1.79 o 
  -2   7  10       24.30       17.28      1.62 o 
  -1   7  10       59.57       46.56      1.85 o 
   0   7  10      229.78      221.47      4.24 o 
   1   7  10       50.75       32.35      3.35 o 
   2   7  10      127.42      111.37      4.31 o 
   3   7  10      700.79      689.61     19.13 o 
   4   7  10     3901.82     3811.79     56.07 o 
   5   7  10       44.70       44.14      3.30 o 
   6   7  10      858.17      860.45     12.74 o 
   7   7  10        0.74        3.98      2.61 o 
   8   7  10      266.32      265.45      8.31 o 
  -9   8  10        6.67        7.10      7.50 o 
  -8   8  10       79.29       81.02      5.75 o 
  -7   8  10        1.95       -1.84      2.53 o 
  -6   8  10      256.23      255.75      5.04 o 
  -5   8  10       37.82       41.43      2.67 o 
  -4   8  10       83.94      102.55      3.11 o 
  -3   8  10      126.63      139.29      2.83 o 
  -2   8  10      128.31      119.26      3.00 o 
  -1   8  10       98.89       95.59      2.41 o 
   0   8  10      717.94      754.46      9.82 o 
   1   8  10        8.05        5.59      1.59 o 
   2   8  10      112.41      115.83      3.15 o 
   3   8  10       28.30       26.80      2.28 o 
   4   8  10      176.04      191.01     11.05 o 
   5   8  10      112.02      106.89      3.73 o 
   6   8  10        1.36        9.65      5.33 o 
   7   8  10      201.14      179.95      6.43 o 
   8   8  10       31.67       27.20      4.36 o 
  -9   9  10        5.64        6.31      7.50 o 
  -8   9  10      138.82      154.97      6.66 o 
  -7   9  10       17.75       11.48      2.87 o 
  -6   9  10        3.69        1.05      2.18 o 
  -5   9  10      118.29      105.20      3.63 o 
  -4   9  10       44.99       63.30      2.70 o 
  -3   9  10       87.95       87.18      3.06 o 
  -2   9  10        5.95        0.32      1.42 o 
  -1   9  10      121.25      127.31      3.29 o 
   0   9  10      238.03      247.07      5.20 o 
   1   9  10       19.77       18.59      1.39 o 
   2   9  10      339.97      357.46      5.37 o 
   3   9  10       36.03       35.91      4.37 o 
   4   9  10       37.84       40.08      8.68 o 
   5   9  10       64.11       71.53      3.22 o 
   6   9  10       23.45       12.72      2.42 o 
   7   9  10       21.34       11.63      3.41 o 
   8   9  10       62.53       59.30      9.86 o 
  -9  10  10      160.79      162.14     14.20 o 
  -8  10  10       81.55       97.62      7.58 o 
  -7  10  10      111.80      114.16      5.05 o 
  -6  10  10        0.33       -1.86      2.07 o 
  -5  10  10      398.51      401.23      5.91 o 
  -4  10  10       28.13       36.68      3.06 o 
  -3  10  10      382.79      322.94      5.33 o 
  -2  10  10       33.56       20.41      1.65 o 
  -1  10  10      418.42      411.65      4.94 o 
   0  10  10       80.27       95.62      3.75 o 
   1  10  10      651.86      665.32      9.98 o 
   2  10  10       39.10       31.36      2.28 o 
   3  10  10       21.19       31.15      3.32 o 
   4  10  10      121.96      125.06      7.30 o 
   5  10  10      213.57      233.49      7.67 o 
   6  10  10        3.09        1.01      2.32 o 
   7  10  10       18.14       20.68      3.64 o 
   8  10  10       41.02       38.20      4.73 o 
  -9  11  10        0.15        1.18      7.89 o 
  -8  11  10      102.94      103.36     12.23 o 
  -7  11  10       66.88       78.65      4.81 o 
  -6  11  10      157.24      173.35      5.32 o 
  -5  11  10        6.78        6.83      1.94 o 
  -4  11  10      307.48      319.34      5.12 o 
  -3  11  10      280.99      258.37      5.04 o 
  -2  11  10      391.78      338.26      4.67 o 
  -1  11  10      222.35      207.77      3.37 o 
   0  11  10       38.30       29.74      2.50 o 
   1  11  10        0.03        2.66      2.09 o 
   2  11  10       30.41       29.14      2.49 o 
   3  11  10     1539.60     1539.81     24.19 o 
   4  11  10      156.44      142.03     12.23 o 
   5  11  10        0.02       12.23      5.52 o 
   6  11  10      297.41      345.48      8.03 o 
   7  11  10       43.45       42.77      4.55 o 
   8  11  10      305.83      334.89      9.48 o 
  -9  12  10       32.77       23.67      9.07 o 
  -8  12  10       10.45       11.06      5.43 o 
  -7  12  10       33.11       29.19      3.33 o 
  -6  12  10       40.36       32.64      3.22 o 
  -5  12  10      229.83      217.15      5.47 o 
  -4  12  10      299.18      282.22      4.74 o 
  -3  12  10        2.35       -3.67      1.83 o 
  -2  12  10       20.13       24.13      2.53 o 
  -1  12  10      184.98      173.02      5.03 o 
   0  12  10        3.74       10.86      3.48 o 
   1  12  10       53.62       45.95      3.07 o 
   2  12  10       12.65        8.13      1.66 o 
   3  12  10      574.68      598.01     19.70 o 
   4  12  10      132.47      146.36      9.47 o 
   5  12  10      242.68      268.26     12.23 o 
   6  12  10       12.11       15.92      4.14 o 
   7  12  10      228.65      195.56      7.00 o 
   8  12  10        0.16        5.12      4.07 o 
  -8  13  10      162.06      161.32      8.59 o 
  -7  13  10       11.14        7.03      3.63 o 
  -6  13  10       10.08        7.49      2.76 o 
  -5  13  10       23.58       18.15      2.76 o 
  -4  13  10        4.83        6.23      2.47 o 
  -3  13  10       31.23       30.53      2.55 o 
  -2  13  10       15.60       18.73      2.10 o 
  -1  13  10       65.62       42.66      2.44 o 
   0  13  10     2040.87     2006.75     23.86 o 
   1  13  10       32.14       28.27      2.67 o 
   2  13  10      178.88      197.65     14.20 o 
   3  13  10       49.67       87.55      6.12 o 
   4  13  10       74.72       87.24      6.31 o 
   5  13  10       15.77       15.39      5.92 o 
   6  13  10        5.21        0.79      5.52 o 
   7  13  10       42.81       41.60      4.83 o 
  -8  14  10       81.81       92.81      8.08 o 
  -7  14  10        2.21       -4.87      3.37 o 
  -6  14  10      151.87      172.86      5.41 o 
  -5  14  10      106.50       94.62      5.18 o 
  -4  14  10      340.09      340.91      6.49 o 
  -3  14  10        0.36       -2.29      2.04 o 
  -2  14  10       90.61       83.50      3.68 o 
  -1  14  10        4.73        3.80      1.70 o 
   0  14  10       41.05       40.95      4.54 o 
   1  14  10     1105.09     1097.73     15.29 o 
   2  14  10      807.48      790.80     17.36 o 
   3  14  10      187.78      198.25      7.24 o 
   4  14  10      108.23      116.54      6.52 o 
   5  14  10        0.04        4.34      5.52 o 
   6  14  10        0.18       -3.55      5.52 o 
   7  14  10       12.06        2.72      3.40 o 
  -8  15  10       52.33       46.16      6.40 o 
  -7  15  10       57.55       62.73      6.42 o 
  -6  15  10        0.16       -4.03      3.09 o 
  -5  15  10      121.03      118.31      4.80 o 
  -4  15  10       41.57       42.43      5.24 o 
  -3  15  10       26.80       14.82      2.42 o 
  -2  15  10       91.99       92.02      3.60 o 
  -1  15  10       85.46       80.10      3.24 o 
   0  15  10        4.24        3.71      2.44 o 
   1  15  10       56.50       46.78      8.88 o 
   2  15  10      635.71      666.98     13.81 o 
   3  15  10        5.27       10.34      3.76 o 
   4  15  10      100.46      133.89      6.63 o 
   5  15  10       91.56      104.54      9.86 o 
   6  15  10       29.17       29.98      7.10 o 
   7  15  10        8.13        5.19      3.35 o 
  -8  16  10       28.95       35.37      5.84 o 
  -7  16  10       12.27        8.15      4.72 o 
  -6  16  10       16.68        6.87      3.46 o 
  -5  16  10        0.20        1.19      2.56 o 
  -4  16  10       80.30       82.21      4.27 o 
  -3  16  10       14.66       16.96      2.52 o 
  -2  16  10       81.16       85.31      3.96 o 
  -1  16  10      174.38      161.17      4.05 o 
   0  16  10      531.10      487.43      8.93 o 
   1  16  10        9.71       12.23      3.63 o 
   2  16  10       95.89      123.95      6.83 o 
   3  16  10        3.34        4.97      6.31 o 
   4  16  10       20.40       28.80      6.31 o 
   5  16  10      113.31      127.03      9.86 o 
   6  16  10      112.60      105.33     11.05 o 
   7  16  10       48.10       38.66      7.50 o 
  -7  17  10        5.12        2.21      4.83 o 
  -6  17  10        3.04        0.93      3.51 o 
  -5  17  10       18.80       11.82      3.46 o 
  -4  17  10       93.12       90.20      4.47 o 
  -3  17  10        4.91        2.96      2.41 o 
  -2  17  10      120.19      119.16      4.20 o 
  -1  17  10      121.24      112.71      3.84 o 
   0  17  10       46.06       43.37      5.40 o 
   1  17  10       34.48       24.67      4.18 o 
   2  17  10      238.84      283.61      9.06 o 
   3  17  10      212.43      226.97      7.95 o 
   4  17  10      152.41      162.93     10.65 o 
   5  17  10       13.12        5.52      5.92 o 
   6  17  10       36.21       31.56      7.10 o 
  -7  18  10        1.62       -3.27      4.72 o 
  -6  18  10       77.84       72.98      6.91 o 
  -5  18  10        0.65       -2.60      3.28 o 
  -4  18  10        7.91        3.93      3.09 o 
  -3  18  10       14.38       18.06      2.79 o 
  -2  18  10       30.52       20.16      3.70 o 
  -1  18  10      163.02      170.07      4.57 o 
   0  18  10       38.88       37.55      4.44 o 
   1  18  10      242.34      245.50      8.35 o 
   2  18  10       96.95      130.48     14.60 o 
   3  18  10      179.50      207.31      8.23 o 
   4  18  10      217.09      233.94     12.23 o 
   5  18  10        0.16        1.97      6.31 o 
   6  18  10        5.29        7.10      6.71 o 
  -6  19  10       19.34       10.88      4.73 o 
  -5  19  10      109.57      105.09      5.98 o 
  -4  19  10       70.99       81.50      5.40 o 
  -3  19  10        5.12       11.20      3.12 o 
  -2  19  10       51.73       41.85      3.30 o 
  -1  19  10       11.18       23.17      2.86 o 
   0  19  10        0.91       -2.00      2.16 o 
   1  19  10       11.79        9.88      5.33 o 
   2  19  10      550.84      572.56     12.97 o 
   3  19  10        2.84       13.25      4.32 o 
   4  19  10       91.82       99.02     10.26 o 
   5  19  10        5.14       12.23      6.71 o 
  -6  20  10       39.25       28.65      6.31 o 
  -5  20  10        9.88        8.20      3.82 o 
  -4  20  10        5.28        9.87      3.59 o 
  -3  20  10      403.35      431.10      9.39 o 
  -2  20  10        4.76        1.23      3.50 o 
  -1  20  10      198.79      202.22      5.73 o 
   0  20  10        1.74        1.33      2.45 o 
   1  20  10       18.32       10.31      4.04 o 
   2  20  10       27.78       32.93      4.60 o 
   3  20  10       29.30       27.63      4.93 o 
   4  20  10        0.88       -5.92      5.92 o 
   5  20  10        4.96       -1.97      6.71 o 
  -5  21  10       52.38       47.62      5.59 o 
  -4  21  10       18.45       22.23      4.05 o 
  -3  21  10       59.02       76.64      6.25 o 
  -2  21  10       29.94       29.33      7.89 o 
  -1  21  10       65.46       75.12      5.39 o 
   0  21  10       59.55       47.24      3.66 o 
   1  21  10        0.01       -3.86      3.70 o 
   2  21  10        5.71        2.76      4.18 o 
   3  21  10       36.16       29.76      4.88 o 
   4  21  10        0.29       -0.79      5.92 o 
  -5  22  10       32.85       34.91      5.59 o 
  -4  22  10       11.67       16.79      5.02 o 
  -3  22  10       35.62       51.06      5.99 o 
  -2  22  10        0.02        2.81      4.16 o 
  -1  22  10       66.31       53.83      9.27 o 
   0  22  10        9.05        8.28      3.28 o 
   1  22  10       33.93       40.63      7.10 o 
   2  22  10        0.27        4.34      5.92 o 
   3  22  10       15.22       13.02      6.71 o 
  -4  23  10        5.26       11.53      4.83 o 
  -3  23  10       21.62       21.55      4.83 o 
  -2  23  10       26.12       20.21      4.52 o 
  -1  23  10       52.10       42.03      4.93 o 
   0  23  10        0.07       -0.24      3.35 o 
   1  23  10       15.55       20.91      7.10 o 
   2  23  10      120.97      127.03     10.65 o 
   3  23  10       90.11       97.44     10.65 o 
  -3  24  10      118.85      130.77      7.86 o 
  -2  24  10       20.76       18.37      4.73 o 
  -1  24  10        2.59        2.67      4.16 o 
   0  24  10       57.44       63.96      5.68 o 
   1  24  10        0.78        7.50      7.10 o 
   2  24  10        5.82        9.86      7.10 o 
 -10   1  11        0.41        0.77      4.88 o 
  -9   1  11       23.15       19.73      6.71 o 
  -8   1  11       49.93       36.21      3.78 o 
  -7   1  11        1.74        0.48      2.21 o 
  -6   1  11        5.64        4.16      1.63 o 
  -5   1  11       22.05        6.85      1.74 o 
  -4   1  11      786.04      796.38      9.58 o 
  -3   1  11     2229.71     2206.70     34.59 o 
  -2   1  11      284.73      284.92      8.95 o 
  -1   1  11      858.79      823.18     10.20 o 
   0   1  11      181.16      190.93      4.34 o 
   1   1  11      144.00      138.90      3.23 o 
   2   1  11       99.29       96.69      2.90 o 
   3   1  11        1.67        1.49      2.36 o 
   4   1  11      169.54      162.69      5.43 o 
   5   1  11       74.90       67.02      4.60 o 
   6   1  11       14.51       11.84      3.07 o 
   7   1  11       84.78       85.64      5.56 o 
   8   1  11       12.33        5.95      4.14 o 
 -10   2  11       39.29       37.08      8.28 o 
  -9   2  11        0.41       -3.95      5.92 o 
  -8   2  11       12.43        9.06      3.05 o 
  -7   2  11       76.03       81.45      3.53 o 
  -6   2  11       39.57       38.68      2.39 o 
  -5   2  11        6.58        3.02      1.57 o 
  -4   2  11      521.40      501.03      6.19 o 
  -3   2  11      103.41      139.52      4.52 o 
  -2   2  11     1893.68     1843.48     42.15 o 
  -1   2  11      330.17      324.48     14.29 o 
   0   2  11        7.04       15.85      3.42 o 
   1   2  11      191.17      175.84      4.22 o 
   2   2  11       54.98       69.42      2.61 o 
   3   2  11      233.86      247.60      4.98 o 
   4   2  11       68.20       65.89      4.34 o 
   5   2  11      260.02      266.64      7.11 o 
   6   2  11      100.63      109.57      4.56 o 
   7   2  11       50.97       55.27      5.16 o 
   8   2  11      134.79      118.16      6.42 o 
 -10   3  11        0.06       -0.79      7.10 o 
  -9   3  11        0.10       -2.76      5.92 o 
  -8   3  11       18.05       15.93      2.73 o 
  -7   3  11        1.78       -3.06      1.97 o 
  -6   3  11       44.82       45.19      2.65 o 
  -5   3  11       89.69       89.28      3.02 o 
  -4   3  11       49.16       46.22      3.28 o 
  -3   3  11     3944.92     3970.12     46.24 o 
  -2   3  11      446.00      422.26      5.83 o 
  -1   3  11      308.52      264.07      6.89 o 
   0   3  11       39.15       40.35      3.64 o 
   1   3  11       76.74       83.00      3.70 o 
   2   3  11      252.92      263.28      4.32 o 
   3   3  11      195.35      190.11      4.25 o 
   4   3  11      735.30      680.77     12.24 o 
   5   3  11      632.59      628.10     11.96 o 
   6   3  11       13.78       11.14      2.55 o 
   7   3  11      292.63      273.91      9.47 o 
   8   3  11        5.44        1.18      3.35 o 
  -9   4  11       20.08       24.46      6.71 o 
  -8   4  11       34.98       35.71      3.03 o 
  -7   4  11       13.86       12.13      2.44 o 
  -6   4  11      150.78      126.71      3.74 o 
  -5   4  11      110.19      105.24      3.12 o 
  -4   4  11      110.02      124.40      3.42 o 
  -3   4  11        3.10        4.34      5.13 o 
  -2   4  11        5.27        5.87      2.22 o 
  -1   4  11        5.15        5.57      1.74 o 
   0   4  11      209.30      209.36      4.30 o 
   1   4  11      322.41      320.54      6.63 o 
   2   4  11      383.20      376.77      7.20 o 
   3   4  11       37.13       27.24      2.38 o 
   4   4  11      182.76      189.95      5.88 o 
   5   4  11       58.77       61.58      3.95 o 
   6   4  11        0.95        1.48      2.42 o 
   7   4  11       38.22       32.37      4.73 o 
   8   4  11        7.02        4.12      3.48 o 
  -9   5  11       71.23       88.34      7.95 o 
  -8   5  11       75.48       62.56      4.58 o 
  -7   5  11       25.95       27.17      2.73 o 
  -6   5  11       22.09       12.15      2.06 o 
  -5   5  11        0.29       -1.49      1.56 o 
  -4   5  11      203.95      229.31      4.00 o 
  -3   5  11        8.45        0.86      1.84 o 
  -2   5  11      499.82      464.27      5.64 o 
  -1   5  11      272.40      263.00      3.84 o 
   0   5  11      284.83      287.98      4.19 o 
   1   5  11      500.52      469.46     13.81 o 
   2   5  11        3.67        3.16      3.95 o 
   3   5  11      466.38      471.95      6.79 o 
   4   5  11       37.36       38.47      4.70 o 
   5   5  11      217.52      203.07      5.16 o 
   6   5  11       12.51        6.48      2.55 o 
   7   5  11        0.03       -0.10      5.33 o 
   8   5  11       44.32       46.76      4.82 o 
  -9   6  11        0.41       -0.20      4.74 o 
  -8   6  11       80.54       86.35      5.27 o 
  -7   6  11      262.57      247.19      6.26 o 
  -6   6  11      227.07      205.19      4.35 o 
  -5   6  11        6.95        0.32      1.56 o 
  -4   6  11        0.22       -1.57      1.65 o 
  -3   6  11      145.60      129.71      4.21 o 
  -2   6  11      561.73      539.23      7.32 o 
  -1   6  11      187.62      181.51      3.18 o 
   0   6  11      128.72      143.44      2.53 o 
   1   6  11       56.65       44.58      3.16 o 
   2   6  11       50.61       42.21      6.31 o 
   3   6  11       42.93       29.72      3.55 o 
   4   6  11      252.96      252.47      9.95 o 
   5   6  11       16.36       17.22      2.42 o 
   6   6  11       29.45       29.22      2.89 o 
   7   6  11        0.00       -3.34      3.03 o 
   8   6  11       14.18        9.21      3.88 o 
  -9   7  11       78.13       83.03      8.03 o 
  -8   7  11       10.04        7.28      6.31 o 
  -7   7  11        9.18        7.83      2.75 o 
  -6   7  11        0.93       -1.26      2.10 o 
  -5   7  11       37.15       27.05      2.47 o 
  -4   7  11        7.76        1.38      1.42 o 
  -3   7  11      228.98      212.12      3.83 o 
  -2   7  11      837.25      854.27      8.07 o 
  -1   7  11       53.71       45.48      2.81 o 
   0   7  11      142.42      158.90      4.07 o 
   1   7  11       41.97       36.17      2.88 o 
   2   7  11        1.14       -2.17      1.63 o 
   3   7  11        7.32        0.85      5.92 o 
   4   7  11      286.03      296.36      8.08 o 
   5   7  11       42.81       49.24      3.44 o 
   6   7  11      189.51      194.99      5.63 o 
   7   7  11        7.69        3.71      3.31 o 
   8   7  11        5.33        0.26      3.70 o 
  -9   8  11       13.21        9.47      8.28 o 
  -8   8  11       35.56       47.97      8.88 o 
  -7   8  11        0.01       -4.21      3.19 o 
  -6   8  11        0.90       -4.12      2.29 o 
  -5   8  11        0.46       -3.51      1.76 o 
  -4   8  11      123.63      120.97      2.88 o 
  -3   8  11       93.63       61.07      2.61 o 
  -2   8  11       42.01       49.90      2.88 o 
  -1   8  11     1029.34      998.51      9.70 o 
   0   8  11     1503.44     1532.05     15.36 o 
   1   8  11      112.61      107.49      4.16 o 
   2   8  11     1031.94      968.86     17.28 o 
   3   8  11      127.95      119.41     16.37 o 
   4   8  11       58.29       72.61      5.28 o 
   5   8  11      209.00      201.54      5.07 o 
   6   8  11        0.05        2.55      2.48 o 
   7   8  11       46.91       42.09      4.60 o 
   8   8  11       22.39       17.30      4.16 o 
  -9   9  11      359.82      415.02     18.54 o 
  -8   9  11       12.29       15.47      4.93 o 
  -7   9  11       62.09       64.34      5.35 o 
  -6   9  11       10.38        2.82      2.74 o 
  -5   9  11       24.74       23.22      2.24 o 
  -4   9  11       87.01       76.72      3.26 o 
  -3   9  11      134.83      117.03      3.59 o 
  -2   9  11      464.25      474.57      6.64 o 
  -1   9  11       48.38       40.27      2.22 o 
   0   9  11     1085.08     1046.22     12.98 o 
   1   9  11     1843.49     1803.63     17.19 o 
   2   9  11      124.46      135.90      3.70 o 
   3   9  11       58.69       53.69      3.90 o 
   4   9  11      370.56      382.15      9.27 o 
   5   9  11      176.43      162.73      4.39 o 
   6   9  11        1.92        1.45      2.69 o 
   7   9  11       39.71       32.82      3.94 o 
   8   9  11      195.79      207.06     11.05 o 
  -9  10  11        4.08        9.07      8.68 o 
  -8  10  11       90.34      112.10      7.47 o 
  -7  10  11       47.04       53.49      4.61 o 
  -6  10  11       45.70       43.79      3.53 o 
  -5  10  11        0.84        4.76      2.40 o 
  -4  10  11       83.29       93.70      3.25 o 
  -3  10  11       55.58       50.41      2.92 o 
  -2  10  11        0.28       -2.15      2.11 o 
  -1  10  11      566.62      573.26      6.48 o 
   0  10  11      653.47      653.56      9.26 o 
   1  10  11       99.06      105.74      4.62 o 
   2  10  11      609.26      608.21      7.82 o 
   3  10  11      100.54      108.60      5.31 o 
   4  10  11      377.24      350.72     13.81 o 
   5  10  11       45.28       50.10      7.89 o 
   6  10  11      165.68      173.45      5.97 o 
   7  10  11        3.26        0.82      3.35 o 
   8  10  11        3.54        3.09      4.16 o 
  -9  11  11       25.10       14.60      8.68 o 
  -8  11  11       18.30       22.88      8.28 o 
  -7  11  11       43.13       41.28      3.76 o 
  -6  11  11       13.05       12.36      2.81 o 
  -5  11  11      528.44      546.19      8.82 o 
  -4  11  11      125.77      116.47      4.29 o 
  -3  11  11       12.52       13.46      2.20 o 
  -2  11  11        9.90        3.36      1.83 o 
  -1  11  11       14.64       16.52      1.57 o 
   0  11  11        7.89        7.13      2.26 o 
   1  11  11       90.68       72.91      3.92 o 
   2  11  11      237.85      245.62      6.19 o 
   3  11  11      345.98      381.09     14.60 o 
   4  11  11       12.20       18.15      5.92 o 
   5  11  11      129.25      136.10     10.26 o 
   6  11  11        0.71        7.63      2.82 o 
   7  11  11      148.40      157.74      6.71 o 
  -8  12  11        0.56       -1.18      7.50 o 
  -7  12  11       36.65       40.88      3.57 o 
  -6  12  11       27.30       22.82      2.99 o 
  -5  12  11       46.96       48.94      3.86 o 
  -4  12  11       57.25       69.64      3.89 o 
  -3  12  11       37.42       30.61      2.53 o 
  -2  12  11       11.40        8.34      1.98 o 
  -1  12  11       23.31       21.40      2.22 o 
   0  12  11       15.30       12.58      2.61 o 
   1  12  11      106.37       95.46      4.24 o 
   2  12  11      642.83      619.48     12.52 o 
   3  12  11       20.14       23.28      5.92 o 
   4  12  11       68.92       67.07      8.28 o 
   5  12  11       37.19       30.38      6.31 o 
   6  12  11      203.64      208.38      6.39 o 
   7  12  11       62.28       80.97      5.97 o 
  -8  13  11        6.10       10.65      5.58 o 
  -7  13  11        2.39       -2.76      7.50 o 
  -6  13  11       57.38       55.32      4.11 o 
  -5  13  11        6.94       10.16      2.65 o 
  -4  13  11        1.04        2.04      2.84 o 
  -3  13  11        1.88       -0.95      2.04 o 
  -2  13  11       80.84       78.44      3.50 o 
  -1  13  11       10.50       12.74      1.94 o 
   0  13  11      308.26      302.06      6.71 o 
   1  13  11      227.99      207.51      5.62 o 
   2  13  11       22.32       25.71      3.88 o 
   3  13  11      169.49      183.84     10.65 o 
   4  13  11       31.13       26.83      5.92 o 
   5  13  11       98.66       99.81      9.86 o 
   6  13  11       19.11       11.05      6.71 o 
   7  13  11      182.36      198.79      7.15 o 
  -8  14  11       17.18       28.04      7.69 o 
  -7  14  11        3.89       -2.47      4.26 o 
  -6  14  11       21.50       17.75      3.04 o 
  -5  14  11        0.59       10.97      2.79 o 
  -4  14  11        5.56        4.72      2.47 o 
  -3  14  11        9.44        4.78      2.18 o 
  -2  14  11      160.27      137.67      4.12 o 
  -1  14  11      588.23      580.24      8.03 o 
   0  14  11      107.86       86.00      4.52 o 
   1  14  11        5.11        0.99      3.63 o 
   2  14  11       17.56       21.40      3.98 o 
   3  14  11        3.96       15.39      5.92 o 
   4  14  11      523.13      525.88     17.75 o 
   5  14  11        2.71       12.62      5.92 o 
   6  14  11      204.05      215.01     13.02 o 
   7  14  11       62.36       54.44      8.28 o 
  -8  15  11       87.40       92.71     11.05 o 
  -7  15  11       17.37       17.65      7.50 o 
  -6  15  11       54.91       62.13      4.86 o 
  -5  15  11      412.87      430.99      8.00 o 
  -4  15  11       38.21       28.59      3.03 o 
  -3  15  11      179.09      192.99      5.09 o 
  -2  15  11        1.77        2.88      2.11 o 
  -1  15  11      101.39       98.94      3.52 o 
   0  15  11        1.98       -1.53      2.54 o 
   1  15  11        1.29       -5.33      3.63 o 
   2  15  11       66.35       67.99      5.95 o 
   3  15  11      189.59      192.91     11.05 o 
   4  15  11       55.19       72.98      9.07 o 
   5  15  11      330.22      325.07     14.20 o 
   6  15  11       24.79       34.32      7.50 o 
  -7  16  11       33.16       27.80      5.39 o 
  -6  16  11       67.85       70.79      5.63 o 
  -5  16  11       31.14       35.30      3.35 o 
  -4  16  11        1.03        3.17      2.62 o 
  -3  16  11       30.43       28.84      2.71 o 
  -2  16  11      351.76      375.39      6.74 o 
  -1  16  11       11.75       10.89      2.06 o 
   0  16  11        3.65        4.80      2.58 o 
   1  16  11        0.23       -1.18      3.63 o 
   2  16  11        2.81        3.75      3.63 o 
   3  16  11       28.14       20.12      6.31 o 
   4  16  11       47.54       53.65      8.68 o 
   5  16  11       38.67       43.40      7.50 o 
   6  16  11      186.87      216.19     12.62 o 
  -7  17  11       28.36       19.33      5.39 o 
  -6  17  11       19.45       10.52      4.93 o 
  -5  17  11      130.41      133.85      6.15 o 
  -4  17  11       21.97       14.94      2.78 o 
  -3  17  11        4.04        4.55      2.47 o 
  -2  17  11      213.98      237.72      7.80 o 
  -1  17  11       81.05       85.26      3.58 o 
   0  17  11       20.07       16.96      4.18 o 
   1  17  11      153.10      129.55      6.83 o 
   2  17  11        3.48        2.24      3.76 o 
   3  17  11        6.44        1.18      5.52 o 
   4  17  11       54.46       78.11      9.47 o 
   5  17  11       10.74        1.58      5.92 o 
   6  17  11       48.40       59.57      9.86 o 
  -6  18  11        2.73       -0.90      4.45 o 
  -5  18  11        0.00       -3.43      3.36 o 
  -4  18  11        7.99        1.22      3.12 o 
  -3  18  11       13.29        7.59      2.65 o 
  -2  18  11       89.02       93.63      4.28 o 
  -1  18  11        6.33        9.90      2.62 o 
   0  18  11        5.46       -1.42      3.76 o 
   1  18  11       15.82       11.44      4.18 o 
   2  18  11      168.09      166.09      7.39 o 
   3  18  11        2.67        5.92      5.92 o 
   4  18  11      198.11      186.60     11.44 o 
   5  18  11        1.45       -7.10      5.92 o 
  -6  19  11       16.22        7.24      4.83 o 
  -5  19  11        5.46        0.01      3.59 o 
  -4  19  11       40.14       46.29      5.92 o 
  -3  19  11       46.14       55.48      3.81 o 
  -2  19  11       38.10       52.73      5.43 o 
  -1  19  11        0.90        7.25      2.67 o 
   0  19  11        1.45        0.18      3.88 o 
   1  19  11       40.97       37.26      4.88 o 
   2  19  11        0.34        4.73      3.91 o 
   3  19  11        9.18        2.37      6.31 o 
   4  19  11      155.11      160.17     11.84 o 
   5  19  11       31.95       21.70      7.10 o 
  -5  20  11       20.19       21.84      4.93 o 
  -4  20  11      121.70      147.75      6.49 o 
  -3  20  11        7.14       15.35      3.55 o 
  -2  20  11      319.74      350.49      9.67 o 
  -1  20  11       25.05       28.07      4.11 o 
   0  20  11        1.13       -4.31      2.42 o 
   1  20  11        5.55        7.89      4.04 o 
   2  20  11        4.45       -2.03      4.04 o 
   3  20  11        3.08       -1.18      5.92 o 
   4  20  11        0.06        5.13      6.71 o 
  -5  21  11       38.61       40.28      5.47 o 
  -4  21  11       22.84       11.63      3.92 o 
  -3  21  11       65.53       83.91      6.50 o 
  -2  21  11       23.09       24.85      5.52 o 
  -1  21  11        1.67        5.31      3.35 o 
   0  21  11        6.32        0.99      2.49 o 
   1  21  11       35.62       34.43      4.88 o 
   2  21  11       52.11       46.31      5.39 o 
   3  21  11        1.18       -5.92      5.92 o 
  -4  22  11       21.50       16.57      4.73 o 
  -3  22  11        8.05        8.75      4.36 o 
  -2  22  11      198.31      204.12     10.26 o 
  -1  22  11       62.99       54.71      5.39 o 
   0  22  11        1.87        5.46      6.31 o 
   1  22  11        0.25        1.18      6.31 o 
   2  22  11       44.27       48.92      7.89 o 
  -3  23  11        1.88        3.67      4.36 o 
  -2  23  11       47.47       41.19      5.52 o 
  -1  23  11        0.50        0.71      3.94 o 
   0  23  11       63.51       76.64      8.28 o 
   1  23  11      126.34      129.40     11.44 o 
   2  23  11        0.05        3.95      6.71 o 
  -9   0  12       25.08       19.33      7.50 o 
  -8   0  12       41.77       41.82      7.10 o 
  -7   0  12      412.92      412.62     11.71 o 
  -6   0  12      205.52      199.06      7.75 o 
  -5   0  12      312.89      308.42      9.04 o 
  -4   0  12      625.19      619.56     13.23 o 
  -3   0  12      757.37      731.41     20.51 o 
  -2   0  12       59.62       35.51      5.92 o 
  -1   0  12       37.75       59.63      4.83 o 
   0   0  12      669.77      712.26     11.21 o 
   1   0  12        0.06       -0.74      2.08 o 
   2   0  12      766.77      747.59     18.54 o 
   3   0  12      652.61      641.47     16.57 o 
   4   0  12        0.44       11.84      4.34 o 
   5   0  12       23.33       28.80      4.73 o 
   6   0  12       28.65       26.04      5.13 o 
   7   0  12       29.59       22.09      5.52 o 
   8   0  12        6.89        3.95      5.13 o 
  -9   1  12        0.07       -0.39      6.31 o 
  -8   1  12       31.25       29.66      3.86 o 
  -7   1  12       17.65       26.51      2.85 o 
  -6   1  12        0.26        0.17      2.16 o 
  -5   1  12       77.40       75.34      3.97 o 
  -4   1  12       67.56       73.73      4.61 o 
  -3   1  12      935.81      910.18     12.82 o 
  -2   1  12      344.52      354.64      7.62 o 
  -1   1  12       90.82      103.31      7.69 o 
   0   1  12       41.16       47.92      2.95 o 
   1   1  12       21.53       20.33      1.82 o 
   2   1  12      581.32      583.25     11.02 o 
   3   1  12      165.49      174.99      5.71 o 
   4   1  12      388.19      419.66      9.06 o 
   5   1  12       31.60       35.44      7.30 o 
   6   1  12        1.03       -3.81      2.92 o 
   7   1  12        0.02       -0.39      4.54 o 
   8   1  12        2.45       -0.79      3.63 o 
  -9   2  12        1.19       -6.71      6.31 o 
  -8   2  12        7.50        4.19      4.04 o 
  -7   2  12       19.18        9.74      3.40 o 
  -6   2  12        0.17       -3.28      1.82 o 
  -5   2  12       14.50       14.20      1.98 o 
  -4   2  12       67.44       60.57      5.17 o 
  -3   2  12      223.10      240.40      6.55 o 
  -2   2  12       62.43       39.37      6.68 o 
  -1   2  12      117.00      100.75      9.40 o 
   0   2  12        0.53        1.78      4.33 o 
   1   2  12      130.88      124.49      3.37 o 
   2   2  12        3.34        2.58      3.16 o 
   3   2  12        9.57       10.28      2.75 o 
   4   2  12       59.24       62.10      4.60 o 
   5   2  12        0.07        4.51      2.92 o 
   6   2  12        1.36       -0.67      2.57 o 
   7   2  12       22.19       22.69      3.76 o 
   8   2  12        6.58        1.39      5.13 o 
  -9   3  12       40.40       34.32      7.89 o 
  -8   3  12       50.39       43.89      5.00 o 
  -7   3  12        0.03        0.73      2.53 o 
  -6   3  12        2.14        0.53      1.90 o 
  -5   3  12        3.99        1.94      1.76 o 
  -4   3  12        0.02       10.18      2.26 o 
  -3   3  12      637.65      583.56      8.44 o 
  -2   3  12      864.50      828.83      9.42 o 
  -1   3  12       26.71       25.30      2.56 o 
   0   3  12       40.26       47.75      4.19 o 
   1   3  12      132.35      144.07      8.48 o 
   2   3  12       11.97       16.12      2.55 o 
   3   3  12       11.82       14.27      2.75 o 
   4   3  12        2.48        0.28      2.75 o 
   5   3  12      204.44      200.49      6.52 o 
   6   3  12      257.39      218.15      5.96 o 
   7   3  12        6.09        1.85      3.20 o 
   8   3  12        5.09       -0.63      3.76 o 
  -9   4  12        5.85        1.18      6.71 o 
  -8   4  12        1.79        3.95      6.31 o 
  -7   4  12      164.45      169.66      4.94 o 
  -6   4  12       27.69       18.35      2.18 o 
  -5   4  12        6.02        2.83      1.64 o 
  -4   4  12       73.36       82.47      5.09 o 
  -3   4  12      821.19      807.04     10.62 o 
  -2   4  12       88.03       67.10      3.43 o 
  -1   4  12      206.60      197.13      4.83 o 
   0   4  12     1335.94     1348.00     16.91 o 
   1   4  12      525.73      524.06      8.35 o 
   2   4  12      114.02       92.31      7.50 o 
   3   4  12      396.58      396.00      8.53 o 
   4   4  12      189.56      187.14      6.06 o 
   5   4  12       80.40       89.78      4.35 o 
   6   4  12       18.72       20.64      2.94 o 
   7   4  12       49.15       41.99      4.88 o 
   8   4  12        0.11       -6.93      3.48 o 
  -9   5  12       22.59       30.38      7.89 o 
  -8   5  12       79.33       74.56      9.86 o 
  -7   5  12       35.43       35.60      3.35 o 
  -6   5  12        6.54        3.35      1.95 o 
  -5   5  12       16.74       17.24      1.95 o 
  -4   5  12      141.79      141.18      3.89 o 
  -3   5  12      188.02      192.05      5.81 o 
  -2   5  12        1.05       -2.27      2.31 o 
  -1   5  12      466.01      456.91      7.23 o 
   0   5  12      518.93      506.45      7.44 o 
   1   5  12       79.97       77.14      5.07 o 
   2   5  12      224.08      230.27      6.31 o 
   3   5  12        2.94       -1.18      2.33 o 
   4   5  12       54.21       60.81      3.71 o 
   5   5  12        3.57        5.70      2.38 o 
   6   5  12       29.05       27.73      3.07 o 
   7   5  12        0.35       -0.30      4.14 o 
   8   5  12        7.75        3.62      3.88 o 
  -9   6  12        7.38        8.28      7.10 o 
  -8   6  12       12.62        9.04      4.60 o 
  -7   6  12       18.89       15.26      3.40 o 
  -6   6  12      198.52      200.81      5.57 o 
  -5   6  12       74.05       66.67      3.01 o 
  -4   6  12       63.83       56.70      3.09 o 
  -3   6  12        8.05       14.56      2.05 o 
  -2   6  12      122.98      126.00      6.10 o 
  -1   6  12      561.52      520.45      6.54 o 
   0   6  12       22.13       22.30      1.94 o 
   1   6  12       11.22        2.68      2.64 o 
   2   6  12      373.37      372.81     13.02 o 
   3   6  12        3.84       -1.58      4.73 o 
   4   6  12       23.75       21.82      2.42 o 
   5   6  12       10.67       11.82      2.46 o 
   6   6  12      207.78      228.68      6.09 o 
   7   6  12      257.39      262.76      8.14 o 
   8   6  12       11.23        6.42      3.98 o 
  -9   7  12        8.28       13.02      6.71 o 
  -8   7  12       18.37       12.23      4.72 o 
  -7   7  12       98.21       87.62      5.62 o 
  -6   7  12       12.67        9.28      2.60 o 
  -5   7  12      152.79      161.46      4.50 o 
  -4   7  12       12.31       20.24      2.01 o 
  -3   7  12      264.95      245.32      4.15 o 
  -2   7  12     1217.16     1205.64     11.66 o 
  -1   7  12      266.35      264.25      4.44 o 
   0   7  12       65.15       65.63      2.61 o 
   1   7  12       15.08       12.36      2.56 o 
   2   7  12       97.45       95.86      7.89 o 
   3   7  12       12.62        6.50      3.13 o 
   4   7  12      109.06      127.56      4.16 o 
   5   7  12      338.38      348.90      7.77 o 
   6   7  12      401.76      387.13     15.39 o 
   7   7  12       86.94      100.17      6.16 o 
   8   7  12       69.45       55.42      5.88 o 
  -8   8  12        4.48        1.61      7.69 o 
  -7   8  12        0.41        1.77      3.34 o 
  -6   8  12       23.51       18.94      3.42 o 
  -5   8  12       55.02       63.04      4.07 o 
  -4   8  12        0.82       -0.39      2.62 o 
  -3   8  12       72.70      100.22      2.81 o 
  -2   8  12        4.02        8.72      1.69 o 
  -1   8  12       49.70       58.33      3.01 o 
   0   8  12       96.46       85.58      3.61 o 
   1   8  12       17.18       20.15      2.53 o 
   2   8  12       77.43       82.85      4.52 o 
   3   8  12      101.05       99.37      7.50 o 
   4   8  12      872.36      855.13     15.87 o 
   5   8  12        5.37        7.27      2.69 o 
   6   8  12      293.08      276.89      7.77 o 
   7   8  12      171.88      199.30      7.29 o 
  -8   9  12        2.83       -0.61      4.55 o 
  -7   9  12        6.17        4.19      3.55 o 
  -6   9  12        6.01        5.64      3.14 o 
  -5   9  12        1.76       -3.42      2.40 o 
  -4   9  12       17.03       15.73      2.66 o 
  -3   9  12      111.06       95.75      3.92 o 
  -2   9  12       16.06        9.86      2.04 o 
  -1   9  12      100.92       96.71      3.28 o 
   0   9  12       92.60       81.79      3.95 o 
   1   9  12        3.42        2.24      1.24 o 
   2   9  12       58.58       58.08      3.35 o 
   3   9  12      127.97      146.76      9.86 o 
   4   9  12       84.51      123.09      9.86 o 
   5   9  12       40.63       43.23      3.87 o 
   6   9  12        8.32       10.34      3.28 o 
   7   9  12      117.24      131.39      6.90 o 
  -8  10  12       35.84       32.85      5.43 o 
  -7  10  12       30.12       18.51      3.76 o 
  -6  10  12       88.07       92.49      4.62 o 
  -5  10  12       90.71       84.43      4.37 o 
  -4  10  12        5.09        7.84      2.34 o 
  -3  10  12       68.31       71.48      3.65 o 
  -2  10  12       10.41       14.69      2.18 o 
  -1  10  12      322.49      283.12      5.24 o 
   0  10  12      115.09      100.21      4.43 o 
   1  10  12        0.01       -1.85      2.11 o 
   2  10  12       11.60       13.87      2.74 o 
   3  10  12      656.69      644.23     19.33 o 
   4  10  12      480.70      467.49     16.57 o 
   5  10  12        6.36       13.81      2.50 o 
   6  10  12       95.27      106.11      5.38 o 
   7  10  12      192.87      202.47      7.66 o 
  -8  11  12        0.13      -10.26      7.10 o 
  -7  11  12       52.57       51.29      5.67 o 
  -6  11  12       13.95       10.15      2.90 o 
  -5  11  12      151.38      171.71      5.26 o 
  -4  11  12        1.82        0.13      2.24 o 
  -3  11  12       96.83       82.01      3.64 o 
  -2  11  12      414.10      441.90      6.93 o 
  -1  11  12      201.47      186.18      4.78 o 
   0  11  12       36.74       32.84      3.17 o 
   1  11  12        7.24        2.50      2.91 o 
   2  11  12       30.39       17.75      5.92 o 
   3  11  12       86.16       93.50      9.07 o 
   4  11  12      170.25      181.87     11.05 o 
   5  11  12      394.66      404.76     15.78 o 
   6  11  12       57.25       76.75      5.13 o 
   7  11  12       32.38       42.03      5.11 o 
  -8  12  12        0.04       -7.50      6.71 o 
  -7  12  12        5.21        7.85      3.79 o 
  -6  12  12       24.83       21.90      3.20 o 
  -5  12  12       42.59       33.48      3.08 o 
  -4  12  12       39.64       38.25      3.13 o 
  -3  12  12       10.86        9.30      2.27 o 
  -2  12  12      118.57      111.37      3.84 o 
  -1  12  12       14.99       18.83      2.99 o 
   0  12  12       42.54       33.52      2.96 o 
   1  12  12        9.73        2.91      3.48 o 
   2  12  12      287.04      254.85     11.84 o 
   3  12  12      156.00      177.13     11.05 o 
   4  12  12       22.37       19.73      5.92 o 
   5  12  12       37.47       30.38      6.71 o 
   6  12  12      344.89      354.66     14.99 o 
   7  12  12      116.26      141.46      6.86 o 
  -8  13  12       17.63       22.88      8.68 o 
  -7  13  12        0.22       -5.12      6.90 o 
  -6  13  12       34.90       26.92      3.44 o 
  -5  13  12       15.46        9.85      2.81 o 
  -4  13  12       59.16       55.72      3.73 o 
  -3  13  12       81.09       77.69      3.81 o 
  -2  13  12        0.21        2.20      2.07 o 
  -1  13  12       33.86       25.73      2.39 o 
   0  13  12       50.25       45.37      3.63 o 
   1  13  12      121.87      119.70      6.23 o 
   2  13  12      236.62      263.92     12.23 o 
   3  13  12      103.96      115.98      9.47 o 
   4  13  12        7.41       13.41      5.92 o 
   5  13  12       10.45        5.52      6.31 o 
   6  13  12        2.07        0.00      6.71 o 
  -7  14  12       37.75       39.59      6.90 o 
  -6  14  12       28.97       30.86      3.49 o 
  -5  14  12        6.14       -0.35      2.65 o 
  -4  14  12      160.32      170.92      5.21 o 
  -3  14  12       18.47       17.68      2.56 o 
  -2  14  12      375.00      394.22      6.77 o 
  -1  14  12        0.08       -1.30      1.83 o 
   0  14  12      107.36      102.93      4.75 o 
   1  14  12       14.07       18.48      4.04 o 
   2  14  12      188.04      179.11     10.65 o 
   3  14  12      539.22      553.49     18.54 o 
   4  14  12       13.26       22.49      6.31 o 
   5  14  12       71.95       62.73      9.07 o 
   6  14  12        7.22       -3.55      6.71 o 
  -7  15  12        7.77        2.06      4.88 o 
  -6  15  12       98.00       89.74      7.29 o 
  -5  15  12        9.46       11.05      2.96 o 
  -4  15  12        4.48        1.39      2.62 o 
  -3  15  12      168.61      167.90      4.93 o 
  -2  15  12       16.28       20.54      2.60 o 
  -1  15  12      112.47      117.04      4.50 o 
   0  15  12      195.79      213.78      8.68 o 
   1  15  12       38.78       35.70      4.32 o 
   2  15  12       22.83       21.30      6.31 o 
   3  15  12        1.41        8.68      5.92 o 
   4  15  12      165.77      173.58     11.44 o 
   5  15  12        1.32        3.95      6.71 o 
   6  15  12       40.32       64.30     10.65 o 
  -7  16  12       17.65       12.27      5.11 o 
  -6  16  12        5.30        8.82      4.64 o 
  -5  16  12        2.83        4.72      2.93 o 
  -4  16  12       58.83       42.99      3.53 o 
  -3  16  12      110.54       96.05      4.32 o 
  -2  16  12      116.26      121.14      4.31 o 
  -1  16  12        3.57        2.35      2.04 o 
   0  16  12      122.10      109.08      6.51 o 
   1  16  12       41.26       32.52      4.60 o 
   2  16  12      210.48      192.52     11.44 o 
   3  16  12      236.37      242.23     13.02 o 
   4  16  12       77.97       65.49      9.07 o 
   5  16  12        1.16       -2.37      6.31 o 
  -6  17  12       18.03       16.26      4.93 o 
  -5  17  12        0.67        2.56      3.51 o 
  -4  17  12       32.30       29.82      3.21 o 
  -3  17  12       52.52       51.71      4.16 o 
  -2  17  12        7.33        9.51      2.79 o 
  -1  17  12        4.57        9.38      2.72 o 
   0  17  12        3.15       -0.39      3.95 o 
   1  17  12       33.73       29.00      4.46 o 
   2  17  12        6.63        5.13      6.31 o 
   3  17  12        2.12       11.44      6.31 o 
   4  17  12       50.61       58.39      9.47 o 
   5  17  12       47.43       35.51      7.50 o 
  -6  18  12        3.88       -0.11      4.55 o 
  -5  18  12      102.77      107.17      6.26 o 
  -4  18  12       50.39       51.92      4.51 o 
  -3  18  12        0.01       -2.79      2.71 o 
  -2  18  12      281.95      311.57      6.42 o 
  -1  18  12        5.55        1.28      2.63 o 
   0  18  12       45.89       40.88      5.02 o 
   1  18  12       36.60       43.85      5.02 o 
   2  18  12       68.37       75.75      9.86 o 
   3  18  12      265.93      278.92     14.20 o 
   4  18  12       57.29       61.94      9.47 o 
  -5  19  12       11.53       10.93      4.73 o 
  -4  19  12        3.27        1.33      3.51 o 
  -3  19  12       52.26       49.14      3.84 o 
  -2  19  12       80.77      112.68      5.50 o 
  -1  19  12      139.70      152.00      5.41 o 
   0  19  12       73.61       82.24      6.27 o 
   1  19  12      180.55      199.21      8.50 o 
   2  19  12       33.37       33.53      7.10 o 
   3  19  12       44.17       37.87      7.50 o 
   4  19  12       82.04       97.44     10.26 o 
  -5  20  12       17.07        6.53      4.93 o 
  -4  20  12        5.68        8.97      3.79 o 
  -3  20  12       87.04       85.15      6.42 o 
  -2  20  12       69.70       90.94     12.82 o 
  -1  20  12       45.14       63.92      4.64 o 
   0  20  12        3.11        3.35      4.18 o 
   1  20  12        4.47        4.93      4.46 o 
   2  20  12        0.03       -0.39      6.31 o 
   3  20  12        0.26       -9.07      6.31 o 
  -4  21  12       24.18       32.63      5.10 o 
  -3  21  12       24.06       24.92      4.73 o 
  -2  21  12      162.41      194.14     10.06 o 
  -1  21  12       12.16       11.53      3.64 o 
   0  21  12       34.66       29.77      4.88 o 
   1  21  12        0.78        0.00      5.92 o 
   2  21  12        0.28       -1.58      6.31 o 
  -3  22  12        7.14       10.60      4.73 o 
  -2  22  12       88.21      103.58      6.63 o 
  -1  22  12       92.57      109.14      6.25 o 
   0  22  12       24.48       33.14      7.10 o 
  -9   1  13        0.28       -3.05      4.88 o 
  -8   1  13        0.16      -12.23      6.31 o 
  -7   1  13       65.10       74.70      5.60 o 
  -6   1  13       28.21       31.97      3.36 o 
  -5   1  13        0.06        5.34      2.20 o 
  -4   1  13      131.91      146.98      5.54 o 
  -3   1  13       15.92       19.76      3.03 o 
  -2   1  13       19.54       21.75      3.23 o 
  -1   1  13      407.62      394.37      8.25 o 
   0   1  13     1289.03     1297.01     15.49 o 
   1   1  13      420.95      415.29      9.00 o 
   2   1  13       95.65      106.44      5.43 o 
   3   1  13      461.59      476.38     10.03 o 
   4   1  13      162.08      171.72      6.27 o 
   5   1  13       21.91       61.50      5.16 o 
   6   1  13       32.48       37.88      4.36 o 
   7   1  13        1.91        2.98      4.34 o 
  -9   2  13        3.58        5.52      7.10 o 
  -8   2  13        0.05       -6.31      5.92 o 
  -7   2  13       23.10       17.35      3.53 o 
  -6   2  13      194.88      191.18      5.21 o 
  -5   2  13      511.20      527.23      7.79 o 
  -4   2  13       13.74       23.17      3.07 o 
  -3   2  13      164.26      151.71      5.54 o 
  -2   2  13      548.83      553.34     10.05 o 
  -1   2  13      335.02      295.75      7.24 o 
   0   2  13     1449.46     1449.96     19.86 o 
   1   2  13        4.84        3.23      3.19 o 
   2   2  13       53.73       62.27      4.72 o 
   3   2  13       89.67      104.63      5.43 o 
   4   2  13       64.26       75.32      5.16 o 
   5   2  13      814.70      844.80     15.34 o 
   6   2  13        0.09        2.76      3.20 o 
   7   2  13       75.23       74.14      5.71 o 
  -9   3  13       11.59        9.07      7.50 o 
  -8   3  13        0.07        0.00      6.31 o 
  -7   3  13       32.55       26.12      3.69 o 
  -6   3  13       68.89       83.10      4.10 o 
  -5   3  13        0.64        6.10      2.27 o 
  -4   3  13      517.35      509.51      9.59 o 
  -3   3  13      105.31      144.73     10.12 o 
  -2   3  13      465.99      445.42      8.81 o 
  -1   3  13      263.90      240.99      6.47 o 
   0   3  13       46.71       68.51      4.89 o 
   1   3  13       54.21       42.61      3.01 o 
   2   3  13      117.99      105.84      5.11 o 
   3   3  13       75.91       72.72      4.93 o 
   4   3  13      550.79      549.27     11.23 o 
   6   3  13       44.90       46.87      5.00 o 
   7   3  13        8.39        9.74      3.59 o 
  -9   4  13       28.99       29.19      7.89 o 
  -8   4  13       35.90       28.80      7.10 o 
  -7   4  13      141.09      141.67      7.81 o 
  -6   4  13       65.84       76.56      5.38 o 
  -5   4  13       62.76       73.04      3.76 o 
  -4   4  13      448.62      432.40      8.50 o 
  -3   4  13       98.20       97.09      5.03 o 
  -2   4  13       53.44       44.05      4.05 o 
  -1   4  13      245.65      255.22      6.57 o 
   0   4  13       15.94       13.86      2.81 o 
   1   4  13       61.45       48.62      4.09 o 
   2   4  13       53.11       43.68      4.45 o 
   3   4  13      227.05      226.03      6.73 o 
   4   4  13        0.01        9.21      3.13 o 
   5   4  13       30.31       33.99      3.40 o 
   6   4  13       16.62       14.69      3.59 o 
   7   4  13       51.71       57.49      6.51 o 
  -9   5  13       18.86       25.64      7.89 o 
  -8   5  13        2.61        5.13      6.71 o 
  -7   5  13       80.73       95.11      7.11 o 
  -6   5  13       12.46        7.13      3.11 o 
  -5   5  13       12.95       21.75      2.81 o 
  -4   5  13       13.18       10.45      2.27 o 
  -3   5  13      427.29      405.78      8.04 o 
  -2   5  13       71.97       81.46      4.50 o 
  -1   5  13       69.84       93.59      4.79 o 
   0   5  13       20.90       25.55      3.17 o 
   1   5  13       53.79       49.02      4.09 o 
   2   5  13      142.09      124.27      8.68 o 
   3   5  13      642.71      688.60     25.05 o 
   4   5  13       59.37       65.71      4.05 o 
   5   5  13      154.94      148.37      5.10 o 
   6   5  13       23.37       25.44      3.70 o 
   7   5  13        0.50        1.67      3.95 o 
  -8   6  13       32.59       43.00      7.89 o 
  -7   6  13       16.89        9.63      4.16 o 
  -6   6  13       39.09       44.87      5.21 o 
  -5   6  13      202.64      190.57      5.30 o 
  -4   6  13        5.04        4.58      2.61 o 
  -3   6  13      184.09      177.07      4.18 o 
  -2   6  13        0.05       -0.77      2.32 o 
  -1   6  13      243.17      225.92      5.94 o 
   0   6  13      491.23      479.90      8.94 o 
   1   6  13       28.25       28.61      3.17 o 
   2   6  13       22.31       21.70      5.52 o 
   3   6  13      185.47      194.03      5.97 o 
   4   6  13       80.87       89.75      4.93 o 
   5   6  13      118.50      116.74      5.59 o 
   6   6  13       21.13       18.11      3.50 o 
   7   6  13       42.25       35.78      4.26 o 
  -8   7  13       30.07       37.87      7.50 o 
  -7   7  13        3.21        0.79      6.31 o 
  -6   7  13       24.16       27.36      3.47 o 
  -5   7  13       16.41       17.28      3.17 o 
  -4   7  13       66.63       45.17      3.99 o 
  -3   7  13      116.71      121.38      4.91 o 
  -2   7  13      170.36      179.64      4.94 o 
  -1   7  13       53.21       57.36      3.36 o 
   0   7  13       14.35       16.11      2.03 o 
   1   7  13        0.94        1.98      2.56 o 
   2   7  13      103.45       96.26      8.68 o 
   3   7  13       93.84      106.91      8.68 o 
   4   7  13      141.24      139.51      5.55 o 
   5   7  13        5.56        5.42      2.99 o 
   6   7  13        1.53        0.32      3.28 o 
   7   7  13       11.46       10.43      3.75 o 
  -8   8  13       68.28       91.13     11.05 o 
  -7   8  13       16.92       18.94      6.71 o 
  -6   8  13       74.70       84.93      5.31 o 
  -5   8  13       12.25        9.16      2.94 o 
  -4   8  13       13.38       19.94      3.03 o 
  -3   8  13       67.96       73.03      3.67 o 
  -2   8  13       54.69       47.71      3.31 o 
  -1   8  13      473.72      494.97      7.73 o 
   0   8  13       28.81       28.27      3.10 o 
   1   8  13      512.03      456.84     15.39 o 
   2   8  13        0.72        1.58      5.13 o 
   3   8  13        2.61        3.95      5.52 o 
   4   8  13      273.19      282.34      6.99 o 
   5   8  13        0.40        2.33      2.99 o 
   6   8  13       10.91        7.12      3.58 o 
   7   8  13      101.58      112.00      8.09 o 
  -8   9  13       11.05       11.84      7.10 o 
  -7   9  13       96.67      124.66     11.44 o 
  -6   9  13        3.39       -0.13      3.26 o 
  -5   9  13        0.40       -5.60      2.80 o 
  -4   9  13       46.80       38.69      3.30 o 
  -3   9  13      157.37      171.08      4.66 o 
  -2   9  13       99.03       96.81      3.76 o 
  -1   9  13        2.04        1.77      1.94 o 
   0   9  13      581.27      574.52      8.87 o 
   1   9  13       11.25       10.57      2.99 o 
   2   9  13      561.09      535.34     17.36 o 
   3   9  13      340.90      330.99     13.81 o 
   4   9  13       29.72       53.65      8.68 o 
   5   9  13      100.46       99.22      5.07 o 
   6   9  13        3.71       -1.03      3.28 o 
   7   9  13        5.84        5.31      3.87 o 
  -8  10  13       30.39       29.98      7.50 o 
  -7  10  13       54.90       59.96      9.07 o 
  -6  10  13       34.31       34.97      3.86 o 
  -5  10  13        0.14       -2.76      2.51 o 
  -4  10  13       16.87       11.57      2.60 o 
  -3  10  13       17.15       18.98      2.59 o 
  -2  10  13      118.74      117.76      4.01 o 
  -1  10  13       78.07       81.34      3.42 o 
   0  10  13       17.75       10.11      1.91 o 
   1  10  13      171.24      175.31      6.44 o 
   2  10  13       40.72       35.51      6.31 o 
   3  10  13      221.79      223.68     11.84 o 
   4  10  13        5.47       26.43      6.71 o 
   5  10  13        0.02       -2.76      5.92 o 
   6  10  13        0.01       -2.37      3.04 o 
  -7  11  13        0.93       -3.61      4.60 o 
  -6  11  13       23.69       32.00      3.92 o 
  -5  11  13        9.87        2.10      2.75 o 
  -4  11  13        0.80       -1.08      2.30 o 
  -3  11  13       78.86       78.94      3.89 o 
  -2  11  13       33.77       33.93      2.75 o 
  -1  11  13       18.20       25.81      2.41 o 
   0  11  13        8.96        5.08      4.14 o 
   1  11  13        9.48        4.34      5.52 o 
   2  11  13        0.16       -0.39      5.52 o 
   3  11  13       11.36       13.02      5.92 o 
   4  11  13       50.62       53.65      9.07 o 
   5  11  13        0.12       -3.95      5.52 o 
   6  11  13       15.29        5.92      6.31 o 
  -7  12  13        0.14       -8.53      4.26 o 
  -6  12  13       58.36       64.70      4.87 o 
  -5  12  13       58.52       66.24      4.43 o 
  -4  12  13       17.30       18.25      2.74 o 
  -3  12  13      108.83       99.04      4.13 o 
  -2  12  13       40.05       62.67      3.57 o 
  -1  12  13      240.43      233.04      4.78 o 
   0  12  13       29.56       21.99      3.50 o 
   1  12  13       35.25       27.62      6.31 o 
   2  12  13        0.73       -0.79      5.52 o 
   3  12  13       13.10       11.44      6.31 o 
   4  12  13      560.28      534.55     18.54 o 
   5  12  13       43.66       34.72      7.50 o 
   6  12  13       81.02       71.80      9.86 o 
  -6  13  13        1.21        1.34      3.63 o 
  -5  13  13       13.68       16.36      3.09 o 
  -4  13  13      205.07      226.87      5.77 o 
  -3  13  13        1.69        4.58      2.39 o 
  -2  13  13       35.85       37.95      3.59 o 
  -1  13  13       41.80       43.67      3.09 o 
   0  13  13        4.77       -1.85      2.92 o 
   1  13  13       10.04        4.73      5.92 o 
   2  13  13      271.85      248.93     12.23 o 
   3  13  13        0.28        5.52      5.92 o 
   4  13  13       14.61       27.62      6.71 o 
   5  13  13       12.26        6.71      6.71 o 
   6  13  13        2.82       -0.79      6.71 o 
  -7  14  13       40.17       49.83      9.07 o 
  -6  14  13       64.18       53.28      5.86 o 
  -5  14  13      101.30      104.41      5.05 o 
  -4  14  13        1.04        0.13      2.64 o 
  -3  14  13        0.74        1.31      2.44 o 
  -2  14  13       64.49       57.70      5.41 o 
  -1  14  13       96.91       96.50      3.72 o 
   0  14  13       70.14       47.34      7.89 o 
   1  14  13      191.21      192.52     11.05 o 
   2  14  13       17.20       12.62      6.31 o 
   3  14  13        2.55        5.52      5.92 o 
   4  14  13        6.59        0.00      5.92 o 
   5  14  13       51.76       48.13      8.28 o 
  -6  15  13       15.98       22.88      5.28 o 
  -5  15  13        1.91        9.99      3.03 o 
  -4  15  13        4.42        4.05      2.83 o 
  -3  15  13      117.63      136.25      7.29 o 
  -2  15  13        0.29       -1.50      2.22 o 
  -1  15  13        1.70        0.69      2.42 o 
   0  15  13        4.16       11.44      5.92 o 
   1  15  13        1.74       -0.39      5.52 o 
   2  15  13       13.87        6.31      6.31 o 
   3  15  13      108.66       93.89      9.86 o 
   4  15  13        1.93       -3.95      5.92 o 
   5  15  13        8.72       13.41      6.71 o 
  -6  16  13       41.94       44.36      5.67 o 
  -5  16  13      344.89      368.19      7.93 o 
  -4  16  13       63.74       58.13      3.94 o 
  -3  16  13      308.73      327.51      7.12 o 
  -2  16  13        4.75        7.92      2.44 o 
  -1  16  13       20.36       16.67      2.74 o 
   0  16  13       37.79       40.24      7.10 o 
   1  16  13       14.83        7.89      5.92 o 
   2  16  13        1.74        0.00      6.31 o 
   3  16  13        1.73       -4.73      5.92 o 
   4  16  13       13.10        8.28      6.31 o 
   5  16  13       61.42       50.89      8.68 o 
  -6  17  13        1.60       -7.10      6.31 o 
  -5  17  13       43.92       55.56      7.89 o 
  -4  17  13       20.31       23.95      3.27 o 
  -3  17  13        0.47        5.32      3.02 o 
  -2  17  13        8.85       12.28      3.24 o 
  -1  17  13        3.07        4.30      2.67 o 
   0  17  13       36.35       31.95      7.10 o 
   1  17  13       17.15        9.07      6.71 o 
   2  17  13       15.29       13.02      6.31 o 
   3  17  13        0.26       -1.97      6.31 o 
   4  17  13        1.34       -5.13      5.92 o 
  -5  18  13        0.10       -0.36      4.26 o 
  -4  18  13        2.19        3.38      3.36 o 
  -3  18  13       58.22       66.05      5.21 o 
  -2  18  13       75.14       91.86      4.97 o 
  -1  18  13        0.07       -2.08      2.67 o 
   0  18  13       14.93       19.73      6.31 o 
   1  18  13        9.11        4.34      6.31 o 
   2  18  13       12.88        7.50      6.31 o 
   3  18  13        0.40       -5.13      6.31 o 
   4  18  13      114.98      116.38     11.44 o 
  -4  19  13       64.39       69.23      5.62 o 
  -3  19  13       27.76       30.96      4.73 o 
  -2  19  13        3.74       12.67      3.40 o 
  -1  19  13       20.71       32.10      3.72 o 
   0  19  13       45.27       61.54      9.86 o 
   1  19  13        0.02        1.97      6.31 o 
   2  19  13       23.50       20.91      7.10 o 
   3  19  13        7.75       13.41      7.10 o 
  -3  20  13       59.89       70.15      7.10 o 
  -2  20  13        2.48       11.52      3.94 o 
  -1  20  13        0.91        3.22      2.96 o 
   0  20  13       18.00       20.12      6.71 o 
   1  20  13        4.22        3.55      6.31 o 
   2  20  13       34.46       30.77      7.50 o 
  -2  21  13        8.20       10.10      5.92 o 
  -1  21  13        3.60        6.71      4.34 o 
   0  21  13       41.84       55.23      8.28 o 
   1  21  13       25.25       31.17      7.50 o 
  -8   0  14      261.40      291.15     14.99 o 
  -7   0  14       21.75       22.09      7.10 o 
  -6   0  14       10.62       10.45      4.93 o 
  -5   0  14       27.05       29.19      5.92 o 
  -4   0  14       44.84       47.74      7.89 o 
  -3   0  14      133.92      126.32      6.42 o 
  -2   0  14      295.25      296.60      8.76 o 
  -1   0  14       59.85       54.90      5.39 o 
   0   0  14      537.55      548.93     12.07 o 
   1   0  14        0.72       -0.17      4.73 o 
   2   0  14     1357.31     1440.73     33.14 o 
   3   0  14       32.96       71.80      8.28 o 
   4   0  14      278.27      302.98     11.84 o 
   5   0  14        0.18        5.92      4.73 o 
   6   0  14       55.33       50.10      7.89 o 
   7   0  14        1.80        0.39      5.13 o 
  -8   1  14       20.28       23.29      5.43 o 
  -7   1  14       23.17       28.80      7.50 o 
  -6   1  14        8.61        7.89      3.42 o 
  -5   1  14       10.08       13.14      3.17 o 
  -4   1  14        7.27       12.32      3.11 o 
  -3   1  14      172.40      151.55      5.44 o 
  -2   1  14        3.90        2.03      2.80 o 
  -1   1  14        3.14        2.81      2.40 o 
   0   1  14       54.16       68.92      4.11 o 
   1   1  14       15.98       26.66      2.78 o 
   2   1  14       78.17      113.08      6.14 o 
   3   1  14      466.71      494.64     11.02 o 
   4   1  14       63.26       88.33      5.58 o 
   5   1  14       34.45       46.30      5.28 o 
   6   1  14       67.28       64.46      5.58 o 
   7   1  14        2.41       -0.17      3.48 o 
  -8   2  14        2.56        5.52      6.71 o 
  -7   2  14        7.28        2.76      6.71 o 
  -6   2  14        1.32       -3.11      2.75 o 
  -5   2  14       16.21       14.86      3.70 o 
  -4   2  14      102.44      105.77      5.29 o 
  -3   2  14       13.02        2.78      2.78 o 
  -2   2  14      101.17       94.63      5.12 o 
  -1   2  14       50.09       53.77      4.74 o 
   0   2  14       24.90       29.90      3.12 o 
   1   2  14        0.14        0.59      2.73 o 
   2   2  14       75.02       90.91      5.56 o 
   3   2  14       23.65       38.93      8.88 o 
   4   2  14        7.69        8.22      3.59 o 
   5   2  14      102.60      114.81      6.14 o 
   6   2  14       32.45       41.05      5.33 o 
   7   2  14        0.37        0.50      3.48 o 
  -8   3  14       44.45       43.40      8.68 o 
  -7   3  14        6.82        5.52      6.31 o 
  -6   3  14        7.22        5.65      3.88 o 
  -5   3  14       50.35       44.58      7.50 o 
  -4   3  14        4.93        7.83      3.01 o 
  -3   3  14        0.86       -4.21      2.67 o 
  -2   3  14        5.02        8.42      2.84 o 
  -1   3  14       83.89       90.42      5.12 o 
   0   3  14       43.49       47.99      4.25 o 
   1   3  14       31.05       33.16      4.10 o 
   2   3  14      416.71      454.95     10.00 o 
   3   3  14       98.52      108.06      5.84 o 
   4   3  14      102.82      105.81      5.95 o 
   5   3  14       38.23       58.64      5.28 o 
   6   3  14        9.57       18.73      3.76 o 
   7   3  14       30.08       28.63      4.32 o 
  -8   4  14      127.14      164.51     12.23 o 
  -7   4  14       45.95       55.23      9.47 o 
  -6   4  14        5.64        0.08      3.88 o 
  -5   4  14       23.20       16.15      4.16 o 
  -4   4  14       33.96       39.85      6.71 o 
  -3   4  14       30.22       24.40      3.00 o 
  -2   4  14      134.39      119.61      5.24 o 
  -1   4  14       29.26       26.86      3.17 o 
   0   4  14       19.58       21.08      3.23 o 
   1   4  14       68.62       66.60      6.99 o 
   2   4  14      648.13      634.70     12.47 o 
   3   4  14      260.90      270.67     11.05 o 
   4   4  14        0.15        4.31      3.31 o 
   5   4  14       42.44       56.06      5.28 o 
   6   4  14        0.37       -1.07      3.31 o 
   7   4  14        6.02        7.23      3.70 o 
  -8   5  14        0.50        1.18      6.71 o 
  -7   5  14       26.17       30.77      7.50 o 
  -6   5  14        1.85        0.20      3.76 o 
  -5   5  14        0.03       -0.48      3.88 o 
  -4   5  14      158.58      167.46      8.09 o 
  -3   5  14       16.57       10.07      4.16 o 
  -2   5  14       70.82       54.90      5.30 o 
  -1   5  14       11.40       12.26      3.98 o 
   0   5  14      209.80      201.87      7.92 o 
   1   5  14      211.85      206.48      7.96 o 
   2   5  14       29.45       31.10      3.50 o 
   3   5  14      307.76      318.52      8.24 o 
   4   5  14       17.31       17.99      3.41 o 
   5   5  14        3.73        7.81      3.41 o 
   6   5  14        0.30       -0.46      3.41 o 
   7   5  14        1.03       -0.06      3.59 o 
  -8   6  14       13.43       14.99      7.10 o 
  -7   6  14       27.79       23.67      7.10 o 
  -6   6  14       24.73       30.59      4.74 o 
  -5   6  14       19.47       25.77      4.16 o 
  -4   6  14      236.48      246.96      8.78 o 
  -3   6  14       24.51       19.10      3.88 o 
  -2   6  14      124.20      114.70      6.91 o 
  -1   6  14       82.38       85.92      6.16 o 
   0   6  14      111.56      112.37      6.90 o 
   1   6  14       24.76       17.75      5.13 o 
   2   6  14       67.60       62.73      8.28 o 
   3   6  14       82.79      103.17      5.39 o 
   4   6  14        5.02        1.58      2.92 o 
   5   6  14      116.00      118.11      6.16 o 
   6   6  14       35.23       37.12      4.07 o 
  -8   7  14       13.91       23.67      7.50 o 
  -7   7  14        8.13       14.99      7.10 o 
  -6   7  14       44.81       39.67      4.88 o 
  -5   7  14      152.92      167.62      7.95 o 
  -4   7  14       28.56       25.71      4.32 o 
  -3   7  14       86.76      103.40      6.55 o 
  -2   7  14        3.66        2.80      3.20 o 
  -1   7  14        5.21        2.37      4.73 o 
   0   7  14      122.85      132.55      9.47 o 
   1   7  14        6.07       -1.58      5.13 o 
   2   7  14       11.09       13.02      5.92 o 
   3   7  14      363.86      392.65      8.89 o 
   4   7  14       32.70       35.11      4.16 o 
   5   7  14      136.06      144.09      6.16 o 
   6   7  14       12.35        8.37      3.70 o 
  -8   8  14        0.18        1.18      6.71 o 
  -7   8  14       22.45       17.75      7.10 o 
  -6   8  14       16.52       18.96      4.60 o 
  -5   8  14        5.02        1.45      3.76 o 
  -4   8  14       63.72       68.92      6.12 o 
  -3   8  14       75.70       86.40      6.14 o 
  -2   8  14        0.67       -2.73      3.13 o 
  -1   8  14       45.72       36.57      3.98 o 
   0   8  14        8.36        7.10      5.13 o 
   1   8  14        0.88       -2.76      5.13 o 
   2   8  14      235.98      214.61     11.84 o 
   3   8  14      215.35      198.83     11.05 o 
   4   8  14       20.55       21.35      3.28 o 
   5   8  14       19.25       24.62      3.58 o 
   6   8  14       68.76       63.90      5.68 o 
  -7   9  14        1.84       -3.55      6.31 o 
  -6   9  14       59.20       65.10      6.42 o 
  -5   9  14        5.89       -0.04      3.70 o 
  -4   9  14        5.82        4.72      3.76 o 
  -3   9  14        1.25        2.97      2.71 o 
  -2   9  14       21.59       17.63      2.86 o 
  -1   9  14      138.16      121.08      4.70 o 
   0   9  14       58.54       44.17      3.37 o 
   1   9  14        0.28        1.14      2.07 o 
   2   9  14       65.03       46.55      7.89 o 
   3   9  14        0.02        1.97      5.92 o 
   4   9  14        5.07        3.37      2.74 o 
   5   9  14       20.68       12.77      3.35 o 
   6   9  14       24.46       22.97      3.87 o 
  -7  10  14       10.18       16.17      6.71 o 
  -6  10  14       91.97       87.97      9.86 o 
  -5  10  14       46.27       45.12      5.28 o 
  -4  10  14       13.72       12.82      3.07 o 
  -3  10  14        0.62       -1.10      2.68 o 
  -2  10  14        7.02        9.45      2.77 o 
  -1  10  14        2.42        3.77      2.35 o 
   0  10  14        3.02        2.87      2.07 o 
   1  10  14       85.43       91.92      9.47 o 
   2  10  14        6.01        7.50      5.52 o 
   3  10  14        1.98        1.58      5.52 o 
   4  10  14        1.14        4.73      5.92 o 
   5  10  14      131.53      124.27     10.26 o 
   6  10  14       16.09       13.66      3.64 o 
  -7  11  14        0.03       -4.34      5.92 o 
  -6  11  14        4.16        0.39      6.31 o 
  -5  11  14        2.68        1.89      3.34 o 
  -4  11  14        0.01       -4.17      2.88 o 
  -3  11  14      124.09      141.49      5.92 o 
  -2  11  14       71.86       73.75      4.47 o 
  -1  11  14        0.05        3.82      2.29 o 
   0  11  14       55.28       62.34      3.34 o 
   1  11  14       15.44       14.99      5.92 o 
   2  11  14      119.16      118.35      9.86 o 
   3  11  14        4.46       -2.37      5.92 o 
   4  11  14       54.28       59.18      8.68 o 
   5  11  14       42.96       42.21      7.50 o 
  -7  12  14        5.97        9.07      6.71 o 
  -6  12  14       15.06       21.70      6.71 o 
  -5  12  14      126.99      130.16      6.19 o 
  -4  12  14       69.41       71.59      5.10 o 
  -3  12  14       24.50       22.12      3.23 o 
  -2  12  14      177.54      181.54      5.57 o 
  -1  12  14       34.31       23.29      2.73 o 
   0  12  14       20.23       30.42      3.40 o 
   1  12  14       34.73       35.51      6.71 o 
   2  12  14       23.42       21.30      6.31 o 
   3  12  14        1.42      -11.05      5.52 o 
   4  12  14       19.31       14.99      6.71 o 
   5  12  14        1.47       -3.55      6.71 o 
  -6  13  14       85.95       95.99      7.69 o 
  -5  13  14       25.69       18.45      3.79 o 
  -4  13  14       53.99       43.85      4.45 o 
  -3  13  14        7.25        4.25      3.37 o 
  -2  13  14        1.47       -0.01      2.46 o 
  -1  13  14      294.46      317.64      7.52 o 
   0  13  14       82.99       78.88      3.91 o 
   1  13  14       91.60       86.00      9.86 o 
   2  13  14       59.56       65.09      9.47 o 
   3  13  14        0.33       -4.73      5.52 o 
   4  13  14       27.63       26.04      7.10 o 
   5  13  14        0.49       -4.73      6.31 o 
  -6  14  14       27.19       28.44      5.30 o 
  -5  14  14        0.51       -2.31      3.17 o 
  -4  14  14        1.70       -2.77      3.00 o 
  -3  14  14       16.00       22.33      3.36 o 
  -2  14  14       13.19        8.81      2.95 o 
  -1  14  14       47.36       30.72      3.64 o 
   0  14  14      123.25      140.13      4.90 o 
   1  14  14        0.15        2.76      6.31 o 
   2  14  14       51.72       56.02      8.68 o 
   3  14  14        9.51        7.89      6.71 o 
   4  14  14       55.72       46.95      7.89 o 
  -6  15  14       17.55       13.41      7.10 o 
  -5  15  14        0.54        3.14      4.32 o 
  -4  15  14       23.62       23.34      3.69 o 
  -3  15  14      129.23      152.83      7.57 o 
  -2  15  14       10.97        7.00      2.70 o 
  -1  15  14        8.87        6.11      3.04 o 
   0  15  14       61.16       62.33      9.07 o 
   1  15  14      174.10      170.43     11.44 o 
   2  15  14        1.91       -1.58      5.92 o 
   3  15  14        1.68       -5.13      5.92 o 
   4  15  14       31.74       14.99      7.10 o 
  -5  16  14        3.61        6.50      6.71 o 
  -4  16  14        2.46        0.69      3.37 o 
  -3  16  14       46.55       59.00      4.93 o 
  -2  16  14        0.67       -2.04      4.34 o 
  -1  16  14       95.47       80.25      5.02 o 
   0  16  14        8.51       11.84      6.71 o 
   1  16  14        0.02        5.13      6.31 o 
   2  16  14       42.74       33.53      7.50 o 
   3  16  14        0.88       -1.18      6.31 o 
   4  16  14        2.98      -10.65      5.92 o 
  -5  17  14        9.73       10.65      5.92 o 
  -4  17  14       10.27        6.36      3.40 o 
  -3  17  14       20.73       23.90      4.36 o 
  -2  17  14        0.48       -1.84      3.50 o 
  -1  17  14        1.14        0.74      3.04 o 
   0  17  14       19.37       28.80      7.10 o 
   1  17  14       67.61       98.23     10.26 o 
   2  17  14        0.08        5.52      6.71 o 
   3  17  14       48.66       48.52      8.28 o 
  -4  18  14        2.27        0.79      5.52 o 
  -3  18  14       21.85       27.78      4.36 o 
  -2  18  14        1.24       -1.00      3.95 o 
  -1  18  14       72.23       78.72      5.38 o 
   0  18  14       70.76       95.47     11.05 o 
   1  18  14       33.50       41.82      7.89 o 
   2  18  14      123.23      140.84     11.44 o 
  -3  19  14       35.06       31.56      5.92 o 
  -2  19  14       29.18       31.69      4.23 o 
  -1  19  14        2.08        3.54      3.40 o 
   0  19  14        0.30       -2.37      6.71 o 
   1  19  14      314.81      373.60     16.17 o 
  -1  20  14       25.32       30.36      4.00 o 
  -8   1  15        3.10        3.95      5.02 o 
  -7   1  15       33.65       29.63      5.30 o 
  -6   1  15        7.83        2.76      6.31 o 
  -5   1  15       25.99       24.85      7.10 o 
  -4   1  15       26.67       49.75     13.61 o 
  -3   1  15       14.07       10.74      3.26 o 
  -2   1  15       55.92       51.79      3.51 o 
  -1   1  15        8.35        4.63      2.55 o 
   0   1  15       67.93       61.27      5.52 o 
   1   1  15       41.85       52.01      6.83 o 
   2   1  15      287.50      282.37      8.37 o 
   3   1  15        0.50        0.39      3.63 o 
   4   1  15       59.01       86.82      6.12 o 
   5   1  15      153.09      159.85      6.97 o 
   6   1  15       33.20       65.38      5.86 o 
  -8   2  15        0.40        3.16      6.71 o 
  -7   2  15        2.59        6.31      6.71 o 
  -6   2  15       45.89       43.79      7.89 o 
  -5   2  15       47.08       36.29      7.50 o 
  -4   2  15      671.69      633.95     48.33 o 
  -3   2  15      103.21      120.22     11.05 o 
  -2   2  15       51.15       42.43      3.76 o 
  -1   2  15       88.16       82.83      4.30 o 
   0   2  15      143.32      151.26      6.61 o 
   1   2  15      344.15      298.37      7.29 o 
   2   2  15        0.96        4.50      3.76 o 
   3   2  15        9.88       13.99      4.34 o 
   4   2  15      227.97      244.91      7.80 o 
   5   2  15        0.00       14.20      3.91 o 
   6   2  15      272.83      270.22      8.88 o 
  -8   3  15        4.23        7.89      7.50 o 
  -7   3  15       74.62       77.72     11.05 o 
  -6   3  15        8.51        4.73      6.71 o 
  -5   3  15       23.96       18.15      6.71 o 
  -4   3  15      230.60      223.68     12.23 o 
  -3   3  15       25.04       21.71      5.33 o 
  -2   3  15       67.11       59.34      5.43 o 
  -1   3  15       18.80       12.83      3.98 o 
   0   3  15        4.00        3.79      2.93 o 
   1   3  15        4.93        3.94      2.97 o 
   2   3  15       50.31       43.94      4.26 o 
   3   3  15      235.31      244.01      7.80 o 
   4   3  15      122.25      156.19      6.96 o 
   5   3  15       11.12       17.56      3.88 o 
   6   3  15       30.75       40.94      5.33 o 
  -7   4  15       23.70       18.54      7.10 o 
  -6   4  15       43.69       40.24      7.89 o 
  -5   4  15       27.06       36.47      4.88 o 
  -4   4  15        0.96       10.65      5.92 o 
  -3   4  15       11.01       10.65      5.52 o 
  -2   4  15       13.45        9.79      3.98 o 
  -1   4  15       29.84       29.13      4.36 o 
   0   4  15      456.55      429.05     29.19 o 
   1   4  15      225.95      209.36      7.19 o 
   2   4  15       12.04        8.46      3.70 o 
   3   4  15        0.18       16.38      3.70 o 
   4   4  15      142.27      175.42      8.68 o 
   5   4  15        7.40       12.01      3.70 o 
   6   4  15        0.00        5.48      3.70 o 
  -7   5  15        5.16        7.10      6.71 o 
  -6   5  15       89.24       98.23     11.05 o 
  -5   5  15        2.04        5.21      4.04 o 
  -4   5  15       71.66       64.82      6.14 o 
  -3   5  15        4.12        1.58      5.13 o 
  -2   5  15       25.77       31.56      6.31 o 
  -1   5  15      119.40      106.52      9.07 o 
   0   5  15       11.80       18.94      5.92 o 
   1   5  15        9.83       17.36      5.92 o 
   2   5  15       67.65       70.59      5.50 o 
   3   5  15       75.37       82.58      5.56 o 
   4   5  15      145.46      163.35      6.73 o 
   5   5  15      109.32      120.08      6.34 o 
   6   5  15        0.84       -2.94      4.93 o 
  -7   6  15        0.12       -3.55      6.71 o 
  -6   6  15       40.58       43.00      7.89 o 
  -5   6  15       14.36       14.91      4.26 o 
  -4   6  15       30.57       32.93      4.60 o 
  -3   6  15       88.89       71.15      5.99 o 
  -2   6  15       25.44       19.33      5.92 o 
  -1   6  15        8.48        5.92      5.13 o 
   0   6  15        0.37        2.76      5.13 o 
   1   6  15       77.33       59.96      8.68 o 
   2   6  15       41.51       37.85      4.60 o 
   3   6  15       45.37       59.05      5.31 o 
   4   6  15        5.13       12.85      3.50 o 
   5   6  15        0.35        5.86      3.50 o 
   6   6  15       70.43       68.09      7.10 o 
  -7   7  15        8.38        7.50      6.71 o 
  -6   7  15        0.29        9.07      6.71 o 
  -5   7  15        0.77        1.95      4.04 o 
  -4   7  15        1.97        3.16      3.70 o 
  -3   7  15        0.02        6.45      3.88 o 
  -2   7  15       12.32       10.21      3.76 o 
  -1   7  15       10.42        6.71      5.52 o 
   0   7  15        1.09       -5.92      4.73 o 
   1   7  15       23.58       22.09      5.92 o 
   2   7  15        0.01       -5.13      5.52 o 
   3   7  15       81.15       85.10      5.47 o 
   4   7  15       60.63       63.65      5.18 o 
   5   7  15       34.06       33.79      4.16 o 
  -7   8  15       40.06       41.42      7.89 o 
  -6   8  15       46.17       43.40      7.89 o 
  -5   8  15        4.74        1.78      4.18 o 
  -4   8  15        5.66        1.97      3.91 o 
  -3   8  15        2.22        2.15      3.59 o 
  -2   8  15      137.13      141.15      7.11 o 
  -1   8  15       66.29       63.78      5.71 o 
   0   8  15       23.22       14.60      5.92 o 
   1   8  15      378.99      370.05     14.60 o 
   2   8  15       21.37       16.57      6.31 o 
   3   8  15       18.99       18.15      3.40 o 
   4   8  15        0.16        1.26      3.28 o 
   5   8  15        8.38       10.90      3.55 o 
  -7   9  15        2.87       -3.16      6.31 o 
  -6   9  15       29.97       29.98      7.50 o 
  -5   9  15       12.59       10.98      4.32 o 
  -4   9  15        9.02       10.58      4.04 o 
  -3   9  15        8.57        4.00      3.88 o 
  -2   9  15       52.56       43.57      6.90 o 
  -1   9  15      301.65      307.40      9.04 o 
   0   9  15       66.31       66.80      5.50 o 
   1   9  15       57.39       56.41      8.28 o 
   2   9  15       86.04       89.55      9.86 o 
   3   9  15      166.05      160.17     10.65 o 
   4   9  15      152.27      144.77      6.51 o 
   5   9  15        0.82       -1.06      3.75 o 
  -6  10  15        0.07       -1.97      6.31 o 
  -5  10  15        5.10        1.54      4.04 o 
  -4  10  15        2.91       -0.48      3.88 o 
  -3  10  15        0.02       -4.98      3.59 o 
  -2  10  15        4.77        3.62      2.81 o 
  -1  10  15       21.69       27.33      3.09 o 
   0  10  15      102.94      106.48      5.38 o 
   1  10  15       69.20       85.21      9.86 o 
   2  10  15       95.90      103.36     10.26 o 
   3  10  15        2.74        7.10      6.31 o 
   4  10  15        0.13        0.79      5.92 o 
   5  10  15       81.02       73.77     10.26 o 
  -6  11  15       24.69       36.69      7.89 o 
  -5  11  15        0.38       -8.08      4.04 o 
  -4  11  15       63.25       68.85      6.42 o 
  -3  11  15       20.83       18.91      3.37 o 
  -2  11  15        0.07       -1.01      2.72 o 
  -1  11  15        8.00        1.89      2.70 o 
   0  11  15        8.68       11.30      4.73 o 
   1  11  15       43.04       40.06      3.70 o 
   2  11  15      119.22      128.61     10.65 o 
   3  11  15       81.14       69.83      9.07 o 
   4  11  15        0.57       -9.47      6.31 o 
   5  11  15        6.48        1.58      6.31 o 
  -6  12  15       42.36       39.85      7.89 o 
  -5  12  15        0.10       -2.76      6.31 o 
  -4  12  15       10.99       16.11      3.69 o 
  -3  12  15       90.11      101.02      5.27 o 
  -2  12  15        0.83       -0.88      2.77 o 
  -1  12  15       34.00       31.26      3.87 o 
   0  12  15       26.11       30.30      3.94 o 
   1  12  15      125.41      119.54     10.26 o 
   2  12  15       28.92       25.64      6.71 o 
   3  12  15       19.32        9.07      6.31 o 
   4  12  15       19.47        9.86      6.71 o 
  -5  13  15        0.29       -7.69      4.46 o 
  -4  13  15       80.51       94.64      5.79 o 
  -3  13  15       30.00       29.87      4.95 o 
  -2  13  15       72.02       73.77      4.82 o 
  -1  13  15       50.78       63.28      4.96 o 
   0  13  15       33.40       36.11      3.94 o 
   1  13  15       25.01       21.70      6.71 o 
   2  13  15       14.54       13.41      6.31 o 
   3  13  15       42.13       31.95      7.10 o 
   4  13  15       67.77       57.60      8.28 o 
  -5  14  15       15.69       20.73      5.00 o 
  -4  14  15        0.51       -0.78      3.37 o 
  -3  14  15        0.10       -0.45      3.23 o 
  -2  14  15       33.98       47.37      8.28 o 
  -1  14  15       29.03       35.52      4.73 o 
   0  14  15       45.46       39.49      3.94 o 
   1  14  15       24.99       34.32      7.10 o 
   2  14  15        0.30       -0.79      6.31 o 
   3  14  15        2.72        3.55      6.71 o 
  -5  15  15        0.57       -4.46      4.60 o 
  -4  15  15       52.46       58.76      6.98 o 
  -3  15  15        1.33        8.14      3.32 o 
  -2  15  15       29.73       28.43      4.16 o 
  -1  15  15        0.33        2.12      3.35 o 
   0  15  15        8.68       11.05      7.10 o 
   1  15  15       36.63       28.40      7.10 o 
   2  15  15       38.60       44.97      7.89 o 
   3  15  15       82.74       83.64     10.65 o 
  -4  16  15       74.27       98.85      8.61 o 
  -3  16  15      198.89      224.42      8.23 o 
  -2  16  15       33.94       30.01      4.23 o 
  -1  16  15       69.88       79.06      5.43 o 
   0  16  15        8.20       13.81      6.71 o 
   1  16  15        0.98        7.10      6.31 o 
   2  16  15       24.64       22.88      7.89 o 
  -3  17  15       12.12       20.81      4.45 o 
  -2  17  15       25.32       30.13      4.23 o 
  -1  17  15        3.94        5.22      3.40 o 
   0  17  15       35.45       37.48      7.89 o 
   1  17  15        6.46       18.94      7.50 o 
   2  17  15        4.14       10.26      7.10 o 
  -2  18  15       37.50       41.47      5.72 o 
  -1  18  15       33.21       28.73      4.06 o 
   0  18  15        2.10        6.71      6.71 o 
  -7   0  16       28.39       22.09      7.89 o 
  -6   0  16      117.32      138.08     11.44 o 
  -5   0  16        3.83        3.95      6.31 o 
  -4   0  16      313.03      254.85     12.62 o 
  -3   0  16       14.21        9.47      5.52 o 
  -2   0  16      111.85      101.39      8.68 o 
  -1   0  16      199.21      207.51     10.65 o 
   0   0  16      108.24       91.13      8.68 o 
   1   0  16      205.91      187.78     10.65 o 
   2   0  16      274.58      296.67     12.62 o 
   3   0  16       50.22       63.52      8.68 o 
   4   0  16       36.15       92.31      9.47 o 
   5   0  16       30.92       50.10      8.28 o 
  -7   1  16        1.32       -4.14      4.74 o 
  -6   1  16       67.89       56.96      6.90 o 
  -5   1  16       42.06       39.06      5.30 o 
  -4   1  16        6.37       17.63      4.44 o 
  -3   1  16        2.80       -3.74      3.76 o 
  -2   1  16        4.54        4.51      3.49 o 
  -1   1  16        8.07        8.23      3.17 o 
   0   1  16        0.12       -2.85      3.00 o 
   1   1  16       20.50       18.51      3.46 o 
   2   1  16       47.46       46.88      6.71 o 
   3   1  16      125.96      157.56      7.39 o 
   4   1  16      225.38      249.05      8.48 o 
   5   1  16       99.39      113.07      6.69 o 
  -7   2  16        0.01       -0.39      6.31 o 
  -6   2  16        1.53       -1.18      7.10 o 
  -5   2  16        0.74       -1.58      6.31 o 
  -4   2  16        6.20       16.17      6.71 o 
  -3   2  16        1.66        5.52      5.52 o 
  -2   2  16       62.19       50.04      4.62 o 
  -1   2  16        1.62       -3.03      3.00 o 
   0   2  16        6.23        1.61      3.00 o 
   1   2  16       15.64        8.68      3.91 o 
   2   2  16       50.53       42.03      4.60 o 
   3   2  16       24.74       30.17      4.46 o 
   4   2  16        4.19       19.50      4.16 o 
   5   2  16        0.57        7.07      4.04 o 
  -7   3  16        2.61        1.58      7.10 o 
  -6   3  16        4.33       -3.16      6.31 o 
  -5   3  16        0.02       -3.16      6.71 o 
  -4   3  16      352.91      353.08     15.39 o 
  -3   3  16        2.25        1.58      5.92 o 
  -2   3  16       15.56       16.57      5.52 o 
  -1   3  16       29.47       22.61      3.88 o 
   0   3  16       28.75       27.70      3.98 o 
   1   3  16       21.92       19.08      3.88 o 
   2   3  16        4.50       -3.38      3.70 o 
   3   3  16        0.39       -3.95      3.76 o 
   4   3  16      123.16      137.12      7.08 o 
   5   3  16       44.39       48.92      5.28 o 
  -7   4  16       39.93       38.66      7.89 o 
  -6   4  16       35.51       32.35      7.89 o 
  -5   4  16        8.10        2.50      5.33 o 
  -4   4  16      229.89      213.82     12.62 o 
  -3   4  16        8.65        8.68      5.92 o 
  -2   4  16      154.69      141.63     10.26 o 
  -1   4  16      121.95      116.38      9.47 o 
   0   4  16       40.38       29.45      3.88 o 
   1   4  16       63.15       67.25      5.84 o 
   2   4  16       13.30        8.19      3.88 o 
   3   4  16        0.88       -0.75      3.70 o 
   4   4  16      167.62      190.14      7.64 o 
   5   4  16       12.60       18.15      3.98 o 
  -7   5  16        3.09       -1.18      7.10 o 
  -6   5  16        4.42       -0.39      6.71 o 
  -5   5  16        2.59        3.95      4.72 o 
  -4   5  16        6.21        9.47      4.46 o 
  -3   5  16       68.39       63.12      8.68 o 
  -2   5  16       34.46       38.66      6.71 o 
  -1   5  16       25.29       29.19      6.31 o 
   0   5  16       12.77        6.71      5.52 o 
   1   5  16        2.16        1.39      3.41 o 
   2   5  16       28.66       24.14      4.07 o 
   3   5  16       65.94       58.11      5.95 o 
   4   5  16        8.67       16.19      3.98 o 
   5   5  16        4.77       13.84      3.88 o 
  -6   6  16        4.10        3.55      6.71 o 
  -5   6  16       35.39       37.83      5.11 o 
  -4   6  16       27.98       18.22      4.44 o 
  -3   6  16       82.59      102.25      7.89 o 
  -2   6  16      127.36      136.50     10.26 o 
  -1   6  16        9.85        9.47      5.92 o 
   0   6  16        2.81        3.55      5.52 o 
   1   6  16       78.10       71.80      8.68 o 
   2   6  16        8.31        6.51      3.50 o 
   3   6  16       10.56        9.60      3.70 o 
   4   6  16       17.25       20.78      4.07 o 
   5   6  16      108.26      118.90      7.10 o 
  -6   7  16       10.60        4.34      6.31 o 
  -5   7  16       20.15       25.64      7.10 o 
  -4   7  16      266.88      276.83      9.62 o 
  -3   7  16      161.05      171.68      7.67 o 
  -2   7  16        6.29       11.54      4.04 o 
  -1   7  16       28.94       29.59      6.71 o 
   0   7  16        5.84       -2.76      5.13 o 
   1   7  16       23.87       21.70      6.31 o 
   2   7  16        7.57        8.05      3.58 o 
   3   7  16       26.72       31.10      3.94 o 
   4   7  16        0.32        1.91      3.58 o 
   5   7  16        0.58        6.34      3.87 o 
  -6   8  16        0.82       -6.31      6.31 o 
  -5   8  16        0.17        2.76      6.31 o 
  -4   8  16       15.91       27.25      4.88 o 
  -3   8  16       14.65       16.95      4.32 o 
  -2   8  16       50.90       45.55      5.39 o 
  -1   8  16        5.01        3.33      4.34 o 
   0   8  16        0.02       -5.52      5.92 o 
   1   8  16        1.90        1.18      5.52 o 
   2   8  16      142.86      134.53     11.05 o 
   3   8  16       53.98       62.10      5.50 o 
   4   8  16       19.52       21.30      3.87 o 
  -6   9  16        0.59       -6.31      6.31 o 
  -5   9  16       27.86       17.36      6.71 o 
  -4   9  16        0.17        2.06      4.32 o 
  -3   9  16        4.35        6.60      4.54 o 
  -2   9  16        0.96        0.33      3.59 o 
  -1   9  16      107.26      106.38      6.96 o 
   0   9  16        0.88       -3.16      5.52 o 
   1   9  16       13.81       10.26      6.31 o 
   2   9  16       24.04       24.06      6.71 o 
   3   9  16      112.72      102.20      5.76 o 
   4   9  16       65.41       50.89      7.89 o 
  -6  10  16        0.02       -4.73      6.31 o 
  -5  10  16        6.84        2.76      6.31 o 
  -4  10  16        4.21        3.34      4.16 o 
  -3  10  16       17.55       15.37      4.73 o 
  -2  10  16       21.90       20.67      4.26 o 
  -1  10  16        2.03       -5.92      5.92 o 
   0  10  16        0.72        1.97      5.92 o 
   1  10  16        3.44        0.39      5.92 o 
   2  10  16       51.94       54.44      8.68 o 
   3  10  16      231.22      229.60     13.02 o 
   4  10  16       30.06       30.38      7.50 o 
  -5  11  16        5.61        5.52      6.71 o 
  -4  11  16       19.30       10.90      4.55 o 
  -3  11  16       49.41       70.11      6.68 o 
  -2  11  16       20.13       12.21      4.36 o 
  -1  11  16        5.91        6.31      6.31 o 
   0  11  16       19.09       11.44      6.31 o 
   1  11  16        7.44        6.31      5.92 o 
   2  11  16        4.38        2.76      6.71 o 
   3  11  16        1.17        2.76      6.71 o 
   4  11  16       27.78       16.96      7.10 o 
  -5  12  16        1.34       -5.13      6.71 o 
  -4  12  16        0.24        0.38      4.26 o 
  -3  12  16      151.01      163.88      8.20 o 
  -2  12  16      104.33      113.77      6.44 o 
  -1  12  16        8.26        6.42      4.54 o 
   0  12  16       59.77       58.83      4.73 o 
   1  12  16       30.33       29.19      7.10 o 
   2  12  16       18.57       25.64      7.10 o 
   3  12  16       77.87       61.94     10.26 o 
  -4  13  16        0.13       -3.88      4.26 o 
  -3  13  16        0.44        2.49      4.25 o 
  -2  13  16        1.92        2.15      3.98 o 
  -1  13  16       16.16       18.80      3.94 o 
   0  13  16       33.79       33.25      3.76 o 
   1  13  16        4.91       14.20      6.71 o 
   2  13  16       79.05       93.89     11.05 o 
   3  13  16       33.27       25.25      7.50 o 
  -4  14  16       34.04       28.62      5.16 o 
  -3  14  16        7.41       -0.18      5.92 o 
  -2  14  16        9.27       11.54      4.16 o 
  -1  14  16      105.89       98.05      5.91 o 
   0  14  16        1.07        4.73      6.31 o 
   1  14  16       53.92       61.15      9.86 o 
   2  14  16       88.02       93.89     10.26 o 
  -3  15  16        6.51        8.46      4.26 o 
  -2  15  16        4.24        4.89      8.09 o 
  -1  15  16        0.22        1.39      3.64 o 
   0  15  16        9.51       13.02      7.50 o 
   1  15  16        1.69        7.89      7.10 o 
  -2  16  16        1.05       -0.56      3.70 o 
  -1  16  16        0.02        2.01      3.70 o 
   0  16  16       52.27       57.60      8.68 o 
  -6   1  17       10.85        9.07      5.02 o 
  -5   1  17       19.04       20.29      5.16 o 
  -4   1  17        0.53        5.79      4.60 o 
  -3   1  17       76.12       90.20      6.97 o 
  -2   1  17        3.79        9.86      4.18 o 
  -1   1  17       45.41       38.04      4.60 o 
   0   1  17        9.29        5.33      3.76 o 
   1   1  17        4.26       -4.54      3.91 o 
   2   1  17       16.17       12.55      4.32 o 
   3   1  17       14.41        8.39      4.32 o 
   4   1  17        0.25        5.92      4.18 o 
  -6   2  17       10.80        8.09      4.88 o 
  -5   2  17       69.40       77.13      7.25 o 
  -4   2  17       31.07       39.82      5.43 o 
  -3   2  17        7.07        7.57      4.16 o 
  -2   2  17      101.49       99.46      6.42 o 
  -1   2  17       28.94       32.47      4.44 o 
   0   2  17        1.31       -5.74      3.48 o 
   1   2  17        0.96       -6.06      3.95 o 
   2   2  17       96.13       96.10      6.68 o 
   3   2  17        5.97        7.50      4.32 o 
   4   2  17       83.76      100.10      6.68 o 
  -6   3  17       20.01       16.96      7.50 o 
  -5   3  17      123.09      125.85     11.84 o 
  -4   3  17       16.28       20.51      6.71 o 
  -3   3  17       81.79       91.13     10.26 o 
  -2   3  17        0.47        2.19      4.04 o 
  -1   3  17       99.23       90.01      6.40 o 
   0   3  17        1.95       -1.06      3.59 o 
   1   3  17        0.79       -6.77      3.76 o 
   2   3  17        0.20        8.12      4.32 o 
   3   3  17       89.57       98.99      6.83 o 
   4   3  17       10.45       17.57      4.44 o 
  -6   4  17        0.74       -7.89      6.31 o 
  -5   4  17       32.70       26.04      7.50 o 
  -4   4  17       47.63       41.42      7.89 o 
  -3   4  17        2.55        7.89      6.31 o 
  -2   4  17        3.70        1.97      5.92 o 
  -1   4  17       13.65       19.04      4.16 o 
   0   4  17       17.87       11.03      3.88 o 
   1   4  17       15.12       -2.55      3.88 o 
   2   4  17      271.31      291.67      9.15 o 
   3   4  17       13.02       12.10      4.16 o 
   4   4  17       13.63       15.71      6.51 o 
  -6   5  17       20.16       16.57      7.50 o 
  -5   5  17       21.11       13.41      7.10 o 
  -4   5  17        1.75        9.86      4.55 o 
  -3   5  17        1.00        5.92      6.31 o 
  -2   5  17       13.04       17.75      6.31 o 
  -1   5  17       13.92       13.41      6.31 o 
   0   5  17        3.76       -0.18      3.59 o 
   1   5  17        3.46       -2.67      3.95 o 
   2   5  17       23.12       63.61      6.40 o 
   3   5  17       12.29       21.30      4.26 o 
   4   5  17       33.55       41.10      4.83 o 
  -5   6  17       74.97       93.89     11.44 o 
  -4   6  17       21.18       29.20      5.16 o 
  -3   6  17        1.60        3.16      4.32 o 
  -2   6  17        1.53        3.95      5.92 o 
  -1   6  17        8.70        7.10      6.31 o 
   0   6  17        0.68       -5.92      5.52 o 
   1   6  17        0.11       -3.75      3.50 o 
   2   6  17      157.45      166.65      7.47 o 
   3   6  17       11.74       15.26      4.07 o 
   4   6  17        2.57        6.59      3.79 o 
  -5   7  17        0.59        1.58      6.71 o 
  -4   7  17       67.96       75.52      7.50 o 
  -3   7  17       28.41       26.65      5.52 o 
  -2   7  17       46.59       31.65      4.72 o 
  -1   7  17       16.00       16.96      6.31 o 
   0   7  17        0.19       -3.95      5.52 o 
   1   7  17        0.39       -4.39      3.50 o 
   2   7  17        0.12        8.08      3.87 o 
   3   7  17      108.99      116.68      6.54 o 
  -5   8  17        9.97       14.20      7.50 o 
  -4   8  17       38.12       28.40      7.89 o 
  -3   8  17       20.19       16.23      4.60 o 
  -2   8  17       72.80       82.40      7.08 o 
  -1   8  17        0.01        0.39      6.31 o 
   0   8  17       56.98       46.95      7.89 o 
   1   8  17       56.66       52.07      7.89 o 
   2   8  17        0.11        0.35      3.64 o 
   3   8  17       18.94       26.57      4.16 o 
  -5   9  17        5.21        1.97      6.71 o 
  -4   9  17       21.29       14.20      7.10 o 
  -3   9  17        8.53        3.62      4.44 o 
  -2   9  17       23.19       17.93      5.52 o 
  -1   9  17       14.95       12.62      6.71 o 
   0   9  17       10.55       13.02      6.71 o 
   1   9  17       34.76       38.27      7.50 o 
   2   9  17       14.63       13.63      3.87 o 
   3   9  17       18.69       24.67      4.00 o 
  -4  10  17        1.24       -1.18      6.31 o 
  -3  10  17        0.11        3.91      4.93 o 
  -2  10  17       47.85       51.68      8.28 o 
  -1  10  17        6.63       -0.39      6.31 o 
   0  10  17        6.41        4.34      6.31 o 
   1  10  17       26.77       20.51      7.10 o 
   2  10  17      162.35      166.48     12.23 o 
   3  10  17        8.74       16.17      7.10 o 
  -4  11  17        1.96        1.97      7.10 o 
  -3  11  17        5.76        6.31      4.36 o 
  -2  11  17       98.75       98.23     10.65 o 
  -1  11  17        5.81        5.13      6.31 o 
   0  11  17        0.57        1.97      6.31 o 
   1  11  17        1.41        5.52      6.31 o 
   2  11  17        4.49        9.07      6.71 o 
  -3  12  17       20.84       14.60      7.10 o 
  -2  12  17        6.57       10.26      7.10 o 
  -1  12  17        2.02        0.79      6.31 o 
   0  12  17        0.71        6.71      6.71 o 
   1  12  17        8.90        8.68      7.10 o 
  -2  13  17        5.55        5.92      6.71 o 
  -1  13  17       20.23       16.96      7.50 o 
   0  13  17       61.51       72.59     10.26 o 
   1  13  17       29.86       30.77      7.89 o 
  -1  14  17        1.81        5.68      3.94 o 
  -5   0  18       16.29       10.26      7.10 o 
  -4   0  18       15.85        6.71      6.71 o 
  -3   0  18       30.99       24.85      7.50 o 
  -2   0  18        7.99       11.05      6.31 o 
  -1   0  18       37.20       37.48      7.10 o 
   0   0  18       21.65       23.67      6.31 o 
   1   0  18       80.64      104.94      9.86 o 
   2   0  18       29.97       32.35      6.71 o 
   3   0  18       53.22       43.00      7.50 o 
  -5   1  18        0.30        3.92      4.72 o 
  -4   1  18       24.38       20.53      4.74 o 
  -3   1  18        2.40        5.61      4.44 o 
  -2   1  18       17.97       27.64      4.88 o 
  -1   1  18      121.83      116.78      7.11 o 
   0   1  18        0.03       -6.90      4.04 o 
   1   1  18       45.19       36.47      5.00 o 
   2   1  18       72.86       95.91      6.83 o 
   3   1  18        2.23        4.93      4.46 o 
  -5   2  18       12.95       12.82      5.02 o 
  -4   2  18        3.38        1.72      4.60 o 
  -3   2  18        0.06       -4.34      4.46 o 
  -2   2  18        4.05        8.88      4.46 o 
  -1   2  18        9.49       11.43      4.32 o 
   0   2  18       14.46        3.35      4.18 o 
   1   2  18        9.30        7.52      4.32 o 
   2   2  18       14.48       19.71      4.60 o 
   3   2  18        7.66        7.37      4.32 o 
  -5   3  18        4.44        8.94      4.83 o 
  -4   3  18        1.23       -0.79      4.46 o 
  -3   3  18        0.04        1.69      4.32 o 
  -2   3  18      145.45      156.26      8.08 o 
  -1   3  18       35.29       46.49      5.50 o 
   0   3  18        0.03       -7.52      3.76 o 
   1   3  18       71.19       60.28      6.40 o 
   2   3  18       26.57       23.50      4.72 o 
   3   3  18        0.38        2.39      4.16 o 
  -5   4  18        4.06        3.55      6.71 o 
  -4   4  18        0.30       -3.16      6.71 o 
  -3   4  18        3.29        3.55      6.71 o 
  -2   4  18        5.45       11.05      4.46 o 
  -1   4  18       11.78        6.86      4.16 o 
   0   4  18       21.97       21.82      4.44 o 
   1   4  18        0.05       -5.60      3.98 o 
   2   4  18        6.94       11.24      4.44 o 
   3   4  18        1.05        3.76      4.16 o 
  -4   5  18       13.18        4.73      6.71 o 
  -3   5  18       16.54       14.20      6.71 o 
  -2   5  18        4.38        0.39      6.31 o 
  -1   5  18       24.94       19.33      4.32 o 
   0   5  18       12.71        6.79      4.73 o 
   1   5  18       22.47       17.68      4.55 o 
   2   5  18       92.40      102.00      7.08 o 
  -4   6  18        1.56        6.31      7.10 o 
  -3   6  18       23.09       26.46      5.00 o 
  -2   6  18       10.92       18.94      7.10 o 
  -1   6  18       50.11       59.96      9.86 o 
   0   6  18       13.49        3.85      3.98 o 
   1   6  18        9.25        1.99      4.07 o 
   2   6  18       78.53       76.22      6.40 o 
  -4   7  18       16.86       20.91      7.50 o 
  -3   7  18        2.65       -0.26      4.16 o 
  -2   7  18      129.99      144.26      8.35 o 
  -1   7  18        2.60        3.16      6.31 o 
   0   7  18       13.55       14.20      7.10 o 
   1   7  18       53.85       46.20      4.93 o 
   2   7  18       15.99       15.53      4.36 o 
  -3   8  18        8.92        8.86      4.55 o 
  -2   8  18        5.22       11.05      6.71 o 
  -1   8  18       17.65       17.75      6.71 o 
   0   8  18        1.13       -2.37      6.71 o 
   1   8  18        0.02       -1.35      3.79 o 
   2   8  18       41.34       33.14      5.92 o 
  -3   9  18        2.26       -2.37      6.31 o 
  -2   9  18        9.00        9.86      7.10 o 
  -1   9  18        2.60       -1.18      6.71 o 
   0   9  18       14.15        9.47      7.10 o 
   1   9  18       53.32       43.79      8.28 o 
  -2  10  18        4.97        5.92      7.10 o 
  -1  10  18       12.17       19.33      7.50 o 
   0  10  18       10.34       16.96      7.50 o 
  -3   1  19        0.21       -7.10      4.46 o 
  -2   1  19       35.18       41.61      5.43 o 
  -1   1  19        6.12       12.83      4.60 o 
   0   1  19        1.22        4.14      4.46 o 
   1   1  19        1.12        2.17      4.46 o 
  -3   2  19       59.74       49.12      5.58 o 
  -2   2  19       60.84       65.21      7.11 o 
  -1   2  19        4.66       -1.58      4.32 o 
   0   2  19       50.41       37.36      5.16 o 
   1   2  19       13.94       11.36      4.60 o 
  -3   3  19        3.13        1.38      4.74 o 
  -2   3  19       23.69       23.28      5.02 o 
  -1   3  19        5.00       -1.38      4.46 o 
   0   3  19       10.78        6.50      4.60 o 
   1   3  19        5.59        7.94      4.60 o 
  -2   4  19        5.28        3.35      4.60 o 
  -1   4  19        9.97        9.95      4.60 o 
   0   4  19       15.45        6.85      4.93 o 
  -2   5  19        1.00        5.76      4.44 o 
  -1   5  19       15.12       11.37      5.13 o 
   0   5  19       29.52       32.15      5.11 o 
  -1   6  19       10.96        9.65      4.55 o 
                                                 
